# Supplementary material for: Transcriptome–Metabolome Combined Analysis of Central Carbon Metabolites in Anoectochilus roxburghii (Wall.) Lindl. Under Salt Stress
Source: Genes (Basel). 2026 Apr 29;17(5):523. doi: 10.3390/genes17050523 (PMC13206564; doi:10.3390/genes17050523)
Supplement: Supplementary file 1 [file genes-17-00523-s001.zip]

Archive with 1 entries (1 files):
- genes-4253772-supplementary.xlsx
