# Supplementary material for: Transcriptome–Metabolome Combined Analysis of Central Carbon Metabolites in Anoectochilus roxburghii (Wall.) Lindl. Under Salt Stress
Source: Genes (Basel). 2026 Apr 29;17(5):523. doi: 10.3390/genes17050523 (PMC13206564; doi:10.3390/genes17050523)
Supplement: Supplementary file 1 [file genes-17-00523-s001.zip › genes-4253772-supplementary.xlsx]

## Sheet: Table S1
Table S1 The determination results of central carbon metabolites under NaCl stress
Metabolites	CK（ng/g）	NaCl_50（ng/g）	NaCl_100（ng/g）	NaCl_200（ng/g）
Citric acid	7.72±0.30a	5.93 ±0.10b	6.24± 0.13b	4.88±0.07c
DL-Malic acid	2.79±0.07a	2.89±0.11a	2.94±0.23a	2.75±0.17a
Fumaric acid	43.04±1.97c	78.40±1.72a	50.20±1.00b	22.46±0.41d
Succinic Acid	100.20±5.33b	88.70±6.47b	68.17±4.03c	133.66±10.46a
alpha-Ketoglutaric acid	61.83±6.95ab	55.43±2.03b	64.78±4.05a	57.63±2.23ab
cis-Aconitic acid	111.17±10.48b	144.79±5.67a	123.07±6.42b	120.14±1.47b
Oxaloacetic acid	537.72±14.95c	763.75±19.42b	965.48±17.92a	940.11±9.50a
glucose	5046.87±17.2d	7537.25±8.6b	6386.26±43.1c	8596.82±87.3a
L-(+)-lactic acid	51.37±1.41b	52.72±1.27b	71.63±2.94a	53.40±2.57b
Glucose 6-phosphate	262.07±14.86b	281.13±28.08b	347.71±2.15a	374.30±20.31a
D-Fructose 6-phosphate	1341.54±65.5a	1125.72±7.6b	1025.18±22.2c	916.53±6.55d
FDP	3514.32±85.7a	3212.19±81.6b	2294.98±44.3c	1922.83±47.9d
Glyceraldehyde 3-phosphate	85.57±0.82c	94.44±4.04b	113.40±2.07a	87.69 ±3.03c
Dihydroxyacetone phosphate	6.42 ±0.21c	9.27 ±0.12a	7.74±1.34b	6.66 ±0.11bc
Phosphoenolpyruvic acid	43.61±2.67c	78.39±4.10a	75.37±3.70a	59.45± 2.72b
Pyruvic acid	3030.55±28.2c	3215.54±123b	3451.16±54.7a	3468.83±38.3a
ATP	1570.43±195b	704.32±127.8c	2761.79±177a	2606.64±152a
ADP	4657.68±463a	2038.86±69.8c	2271.22±30.8c	3473.63±123b
ADP/ATP	2.966a	2.895a	0.822c	1.333b
GTP	933.00±66.6c	1965.79±100b	652.09±6.69d	2666.67±201a
GDP	184.05±14.1a	37.68±1.28c	192.81±8.38a	108.48±5.81b
NADP	2871.46±264b	3096.45±91b	3596.94±221a	3165.33±55b
NAD	6555.69±605b	7895.23±436b	11515±1172a	13601±1636a
NADH	26.29±1.80b	16.66±2.37c	31.11±1.72a	15.28±0.43c
Note: The data with different lowercase letters on the same line indicate significant differences between treatments (P < 0.05).

## Sheet: Table S2
Table S2 RNA-seq data
Gene ID	Control	I	II	III	Symbol	Description	KEGG_A_class	KEGG_B_class	Pathway	K_ID	GO Component	GO Function	GO Process
Isoform0000002	0.314	0.205	0.07	0.1	pol	KAH9294221.1 hypothetical protein KI387_040574 [Taxus chinensis]	-	-	-	-	-	GO:0004190//aspartic-type endopeptidase activity	GO:0006508//proteolysis;GO:0008150//biological_process;GO:0015074//DNA integration
Isoform0000003	18.282	9.121	3.611	3.438	CHUP1	RVW91307.1 Retrovirus-related Pol polyprotein from transposon TNT 1-94 [Vitis vinifera]	-	-	-	-	-	GO:0005524//ATP binding	GO:0007059//chromosome segregation;GO:0015074//DNA integration;GO:0030261//chromosome condensation
Isoform0000014	3.138	4.423	5.88	6.999	RE1	RVW18954.1 Retrovirus-related Pol polyprotein from transposon TNT 1-94 [Vitis vinifera]	Genetic Information Processing	Transcription	ko03020//RNA polymerase	K03006	-	GO:0004672//protein kinase activity;GO:0005515//protein binding;GO:0005524//ATP binding	GO:0006468//protein phosphorylation;GO:0015074//DNA integration
Isoform0000018	5.057	6.46	9.313	10.746	RE1	KAG7597740.1 Ribonuclease H-like superfamily [Arabidopsis suecica]	-	-	-	-	GO:0005575//cellular_component;GO:0005622//intracellular anatomical structure;GO:0005737//cytoplasm;GO:0005739//mitochondrion;GO:0043226//organelle;GO:0043227//membrane-bounded organelle;GO:0043229//intracellular organelle;GO:0043231//intracellular membrane-bounded organelle	GO:0003674//molecular_function;GO:0003676//nucleic acid binding;GO:0003723//RNA binding;GO:0003824//catalytic activity;GO:0004518//nuclease activity;GO:0004519//endonuclease activity;GO:0004672//protein kinase activity;GO:0005488//binding;GO:0005515//protein binding;GO:0005524//ATP binding;GO:0016787//hydrolase activity;GO:0016788//hydrolase activity, acting on ester bonds;GO:0097159//organic cyc…	GO:0006139//nucleobase-containing compound metabolic process;GO:0006468//protein phosphorylation;GO:0006725//cellular aromatic compound metabolic process;GO:0006807//nitrogen compound metabolic process;GO:0008150//biological_process;GO:0008152//metabolic process;GO:0009451//RNA modification;GO:0009987//cellular process;GO:0015074//DNA integration;GO:0016070//RNA metabolic process;GO:0016071//mRNA…
Isoform0000082	1.779	1.842	6.367	10.024	UGT73E1	XP_021629864.2 uncharacterized protein LOC110627805 [Manihot esculenta]	-	-	-	-	-	GO:0003676//nucleic acid binding;GO:0003677//DNA binding;GO:0008194//UDP-glycosyltransferase activity;GO:0008270//zinc ion binding;GO:0009036//type II site-specific deoxyribonuclease activity	GO:0009307//DNA restriction-modification system;GO:0015074//DNA integration
Isoform0000111	13.296	7.994	4.561	3.313	FAB1B	XP_020704443.1 1-phosphatidylinositol-3-phosphate 5-kinase FAB1B [Dendrobium catenatum]	Metabolism;Environmental Information Processing;Metabolism;Cellular Processes	Global and overview maps;Signal transduction;Carbohydrate metabolism;Transport and catabolism	ko01100//Metabolic pathways;ko04070//Phosphatidylinositol signaling system;ko00562//Inositol phosphate metabolism;ko04145//Phagosome	K00921;K00921;K00921;K00921	-	GO:0005524//ATP binding;GO:0016307//phosphatidylinositol phosphate kinase activity;GO:0016887//ATP hydrolysis activity;GO:0046872//metal ion binding	GO:0046488//phosphatidylinositol metabolic process
Isoform0000117	10.323	5.982	3.355	2.242	FAB1B	KAH0467272.1 hypothetical protein IEQ34_004510 [Dendrobium chrysotoxum]	Metabolism;Environmental Information Processing;Metabolism;Cellular Processes	Global and overview maps;Signal transduction;Carbohydrate metabolism;Transport and catabolism	ko01100//Metabolic pathways;ko04070//Phosphatidylinositol signaling system;ko00562//Inositol phosphate metabolism;ko04145//Phagosome	K00921;K00921;K00921;K00921	-	GO:0005524//ATP binding;GO:0016307//phosphatidylinositol phosphate kinase activity;GO:0016887//ATP hydrolysis activity;GO:0046872//metal ion binding	GO:0046488//phosphatidylinositol metabolic process
Isoform0000127	11.955	6.779	4.044	2.59	FAB1B	XP_020704443.1 1-phosphatidylinositol-3-phosphate 5-kinase FAB1B [Dendrobium catenatum]	Metabolism;Environmental Information Processing;Metabolism;Cellular Processes	Global and overview maps;Signal transduction;Carbohydrate metabolism;Transport and catabolism	ko01100//Metabolic pathways;ko04070//Phosphatidylinositol signaling system;ko00562//Inositol phosphate metabolism;ko04145//Phagosome	K00921;K00921;K00921;K00921	-	GO:0005524//ATP binding;GO:0016307//phosphatidylinositol phosphate kinase activity;GO:0016887//ATP hydrolysis activity;GO:0046872//metal ion binding	GO:0046488//phosphatidylinositol metabolic process
Isoform0000146	10.278	5.711	3.263	2.283	FAB1B	XP_020704443.1 1-phosphatidylinositol-3-phosphate 5-kinase FAB1B [Dendrobium catenatum]	Metabolism;Environmental Information Processing;Metabolism;Cellular Processes	Global and overview maps;Signal transduction;Carbohydrate metabolism;Transport and catabolism	ko01100//Metabolic pathways;ko04070//Phosphatidylinositol signaling system;ko00562//Inositol phosphate metabolism;ko04145//Phagosome	K00921;K00921;K00921;K00921	-	GO:0005524//ATP binding;GO:0016307//phosphatidylinositol phosphate kinase activity;GO:0016887//ATP hydrolysis activity;GO:0046872//metal ion binding	GO:0046488//phosphatidylinositol metabolic process
Isoform0000157	11.56	7.093	4.002	2.507	FAB1B	XP_020704443.1 1-phosphatidylinositol-3-phosphate 5-kinase FAB1B [Dendrobium catenatum]	Metabolism;Environmental Information Processing;Metabolism;Cellular Processes	Global and overview maps;Signal transduction;Carbohydrate metabolism;Transport and catabolism	ko01100//Metabolic pathways;ko04070//Phosphatidylinositol signaling system;ko00562//Inositol phosphate metabolism;ko04145//Phagosome	K00921;K00921;K00921;K00921	-	GO:0005524//ATP binding;GO:0016307//phosphatidylinositol phosphate kinase activity;GO:0016887//ATP hydrolysis activity;GO:0046872//metal ion binding	GO:0046488//phosphatidylinositol metabolic process
Isoform0000165	71.311	49.746	27.136	23.977	TSS	KAH0462644.1 hypothetical protein IEQ34_010219 [Dendrobium chrysotoxum]	-	-	-	-	-	GO:0005515//protein binding	GO:0001101//response to acid chemical;GO:0007049//cell cycle;GO:0007275//multicellular organism development;GO:0008150//biological_process;GO:0009719//response to endogenous stimulus;GO:0009725//response to hormone;GO:0009737//response to abscisic acid;GO:0009987//cellular process;GO:0010033//response to organic substance;GO:0032501//multicellular organismal process;GO:0032502//developmental proc…
Isoform0000185	0.278	0.328	0.174	0.127	atpB	RDY14683.1 ATP synthase subunit beta, chloroplastic, partial [Mucuna pruriens]	Metabolism;Metabolism;Metabolism	Global and overview maps;Energy metabolism;Energy metabolism	ko01100//Metabolic pathways;ko00195//Photosynthesis;ko00190//Oxidative phosphorylation	K02112;K02112;K02112	GO:0000275//mitochondrial proton-transporting ATP synthase complex, catalytic sector F(1);GO:0005575//cellular_component;GO:0005618//cell wall;GO:0005622//intracellular anatomical structure;GO:0005737//cytoplasm;GO:0009288//bacterial-type flagellum;GO:0009507//chloroplast;GO:0009526//plastid envelope;GO:0009532//plastid stroma;GO:0009534//chloroplast thylakoid;GO:0009535//chloroplast thylakoid me…	GO:0000166//nucleotide binding;GO:0003674//molecular_function;GO:0003824//catalytic activity;GO:0004386//helicase activity;GO:0005215//transporter activity;GO:0005488//binding;GO:0005524//ATP binding;GO:0008137//NADH dehydrogenase (ubiquinone) activity;GO:0008186//ATP-dependent activity, acting on RNA;GO:0008270//zinc ion binding;GO:0008324//cation transmembrane transporter activity;GO:0008553//P…	GO:0001539//cilium or flagellum-dependent cell motility;GO:0002376//immune system process;GO:0006139//nucleobase-containing compound metabolic process;GO:0006163//purine nucleotide metabolic process;GO:0006164//purine nucleotide biosynthetic process;GO:0006353//DNA-templated transcription, termination;GO:0006725//cellular aromatic compound metabolic process;GO:0006753//nucleoside phosphate metabo…
Isoform0000192	18.102	11.155	5.914	4.607	FAB1B	XP_020704443.1 1-phosphatidylinositol-3-phosphate 5-kinase FAB1B [Dendrobium catenatum]	Metabolism;Environmental Information Processing;Metabolism;Cellular Processes	Global and overview maps;Signal transduction;Carbohydrate metabolism;Transport and catabolism	ko01100//Metabolic pathways;ko04070//Phosphatidylinositol signaling system;ko00562//Inositol phosphate metabolism;ko04145//Phagosome	K00921;K00921;K00921;K00921	-	GO:0005524//ATP binding;GO:0016307//phosphatidylinositol phosphate kinase activity;GO:0016887//ATP hydrolysis activity;GO:0046872//metal ion binding	GO:0046488//phosphatidylinositol metabolic process
Isoform0000225	65.317	44.778	24.207	22.602	CAT1	XP_020703661.1 catalase isozyme 1 [Dendrobium catenatum]	Metabolism;Metabolism;Metabolism;Metabolism;Environmental Information Processing;Cellular Processes;Metabolism	Global and overview maps;Global and overview maps;Global and overview maps;Carbohydrate metabolism;Signal transduction;Transport and catabolism;Amino acid metabolism	ko01100//Metabolic pathways;ko01110//Biosynthesis of secondary metabolites;ko01200//Carbon metabolism;ko00630//Glyoxylate and dicarboxylate metabolism;ko04016//MAPK signaling pathway - plant;ko04146//Peroxisome;ko00380//Tryptophan metabolism	K03781;K03781;K03781;K03781;K03781;K03781;K03781	-	GO:0004096//catalase activity;GO:0020037//heme binding	-
Isoform0000241	0.027	0.087	0.115	0.063	--	KAH9307354.1 hypothetical protein KI387_035265, partial [Taxus chinensis]	-	-	-	-	-	-	-
Isoform0000262	1.464	2.598	3.03	2.629	At5g63020	XP_020703810.1 probable disease resistance protein At1g61300 [Dendrobium catenatum]	Organismal Systems	Environmental adaptation	ko04626//Plant-pathogen interaction	K13459	GO:0005737//cytoplasm;GO:0009898//cytoplasmic side of plasma membrane;GO:0055052//ATP-binding cassette (ABC) transporter complex, substrate-binding subunit-containing	GO:0003924//GTPase activity;GO:0005047//signal recognition particle binding;GO:0005515//protein binding;GO:0005524//ATP binding;GO:0005525//GTP binding;GO:0015416//ABC-type phosphonate transporter activity;GO:0016301//kinase activity;GO:0016772//transferase activity, transferring phosphorus-containing groups;GO:0016818//hydrolase activity, acting on acid anhydrides, in phosphorus-containing anhyd…	GO:0001887//selenium compound metabolic process;GO:0006400//tRNA modification;GO:0006576//cellular biogenic amine metabolic process;GO:0006777//Mo-molybdopterin cofactor biosynthetic process;GO:0009306//protein secretion;GO:0015716//organic phosphonate transport;GO:0015809//arginine transport;GO:0015819//lysine transport;GO:0015822//ornithine transport;GO:0019310//inositol catabolic process;GO:00…
Isoform0000304	1.024	3.144	3.785	3.367	At5g63020	XP_020703810.1 probable disease resistance protein At1g61300 [Dendrobium catenatum]	Organismal Systems	Environmental adaptation	ko04626//Plant-pathogen interaction	K13459	GO:0009898//cytoplasmic side of plasma membrane;GO:0043190//ATP-binding cassette (ABC) transporter complex	GO:0003924//GTPase activity;GO:0005047//signal recognition particle binding;GO:0005515//protein binding;GO:0005524//ATP binding;GO:0005525//GTP binding;GO:0016301//kinase activity;GO:0016772//transferase activity, transferring phosphorus-containing groups;GO:0016818//hydrolase activity, acting on acid anhydrides, in phosphorus-containing anhydrides;GO:0017111//nucleoside-triphosphatase activity;G…	GO:0001887//selenium compound metabolic process;GO:0006400//tRNA modification;GO:0006777//Mo-molybdopterin cofactor biosynthetic process;GO:0006824//cobalt ion transport;GO:0009306//protein secretion;GO:0015809//arginine transport;GO:0015819//lysine transport;GO:0015822//ornithine transport;GO:0019310//inositol catabolic process;GO:0032297//negative regulation of DNA-dependent DNA replication ini…
Isoform0000343	19.398	11.426	7.055	5.736	ATPD	XP_020695182.1 ATP synthase subunit delta, chloroplastic [Dendrobium catenatum]	Metabolism;Metabolism;Metabolism	Global and overview maps;Energy metabolism;Energy metabolism	ko01100//Metabolic pathways;ko00195//Photosynthesis;ko00190//Oxidative phosphorylation	K02113;K02113;K02113	GO:0000275//mitochondrial proton-transporting ATP synthase complex, catalytic sector F(1);GO:0045261//proton-transporting ATP synthase complex, catalytic core F(1);GO:0045262//plasma membrane proton-transporting ATP synthase complex, catalytic core F(1)	GO:0046933//proton-transporting ATP synthase activity, rotational mechanism	GO:0015986//ATP synthesis coupled proton transport
Isoform0000345	4.152	5.786	7.524	8.472	NET1A	KAH0463950.1 hypothetical protein IEQ34_006736 [Dendrobium chrysotoxum]	-	-	-	-	GO:0031514//motile cilium	GO:0003779//actin binding;GO:0005524//ATP binding	GO:0007059//chromosome segregation;GO:0030261//chromosome condensation;GO:0048870//cell motility
Isoform0000407	1.491	2.802	3.233	3.201	XI-B	XP_020590954.1 myosin-6-like [Phalaenopsis equestris]	-	-	-	-	GO:0005887//integral component of plasma membrane;GO:0016459//myosin complex;GO:0043190//ATP-binding cassette (ABC) transporter complex;GO:0055051//ATP-binding cassette (ABC) transporter complex, integrated substrate binding	GO:0003774//cytoskeletal motor activity;GO:0005515//protein binding;GO:0005524//ATP binding;GO:0033230//ABC-type cysteine transporter activity;GO:0042626//ATPase-coupled transmembrane transporter activity	GO:0000910//cytokinesis;GO:0006810//transport;GO:0007059//chromosome segregation;GO:0030261//chromosome condensation;GO:0033228//cysteine export across plasma membrane
Isoform0000418	12.169	10.508	7.384	6.009	FdGOGAT	KAH0465531.1 hypothetical protein IEQ34_005634 [Dendrobium chrysotoxum]	Metabolism;Metabolism	Carbohydrate metabolism;Energy metabolism	ko00630//Glyoxylate and dicarboxylate metabolism;ko00910//Nitrogen metabolism	K00284;K00284	GO:0005575//cellular_component;GO:0005622//intracellular anatomical structure;GO:0005737//cytoplasm;GO:0009507//chloroplast;GO:0009526//plastid envelope;GO:0009532//plastid stroma;GO:0009536//plastid;GO:0009570//chloroplast stroma;GO:0009941//chloroplast envelope;GO:0031967//organelle envelope;GO:0031975//envelope;GO:0043226//organelle;GO:0043227//membrane-bounded organelle;GO:0043229//intracellu…	GO:0003674//molecular_function;GO:0003824//catalytic activity;GO:0005488//binding;GO:0005515//protein binding;GO:0015930//glutamate synthase activity;GO:0016041//glutamate synthase (ferredoxin) activity;GO:0016491//oxidoreductase activity;GO:0016638//oxidoreductase activity, acting on the CH-NH2 group of donors;GO:0016643//oxidoreductase activity, acting on the CH-NH2 group of donors, iron-sulfur…	GO:0001505//regulation of neurotransmitter levels;GO:0006082//organic acid metabolic process;GO:0006520//cellular amino acid metabolic process;GO:0006536//glutamate metabolic process;GO:0006537//glutamate biosynthetic process;GO:0006541//glutamine metabolic process;GO:0006807//nitrogen compound metabolic process;GO:0008150//biological_process;GO:0008152//metabolic process;GO:0008652//cellular ami…
Isoform0000429	0.093	0.035	0.064	0.021	pol	XP_015948010.1 uncharacterized protein LOC107472991 [Arachis duranensis]	-	-	-	-	-	GO:0003676//nucleic acid binding;GO:0004523//RNA-DNA hybrid ribonuclease activity	GO:0015074//DNA integration
Isoform0000437	4.397	7.064	8.711	9.061	SAB	KAG0466923.1 hypothetical protein HPP92_018503 [Vanilla planifolia]	-	-	-	-	-	-	-
Isoform0000454	1.017	2.255	2.787	2.419	At5g63020	PKU65569.1 Disease resistance protein RPS2 [Dendrobium catenatum]	Organismal Systems	Environmental adaptation	ko04626//Plant-pathogen interaction	K13459	GO:0009898//cytoplasmic side of plasma membrane;GO:0043190//ATP-binding cassette (ABC) transporter complex	GO:0003924//GTPase activity;GO:0005047//signal recognition particle binding;GO:0005515//protein binding;GO:0005524//ATP binding;GO:0005525//GTP binding;GO:0016301//kinase activity;GO:0016772//transferase activity, transferring phosphorus-containing groups;GO:0016818//hydrolase activity, acting on acid anhydrides, in phosphorus-containing anhydrides;GO:0017111//nucleoside-triphosphatase activity;G…	GO:0001887//selenium compound metabolic process;GO:0006400//tRNA modification;GO:0006576//cellular biogenic amine metabolic process;GO:0006777//Mo-molybdopterin cofactor biosynthetic process;GO:0006824//cobalt ion transport;GO:0009306//protein secretion;GO:0015809//arginine transport;GO:0015819//lysine transport;GO:0015822//ornithine transport;GO:0019310//inositol catabolic process;GO:0032297//ne…
Isoform0000476	0.11	0.111	0.173	0.241	--	-	-	-	-	-	-	-	-
Isoform0000482	2.603	6.315	6.064	6.312	At5g63020	PKU65569.1 Disease resistance protein RPS2 [Dendrobium catenatum]	Organismal Systems	Environmental adaptation	ko04626//Plant-pathogen interaction	K13459	-	GO:0005515//protein binding;GO:0005524//ATP binding;GO:0043531//ADP binding	-
Isoform0000485	5.267	7.793	18.662	19.96	RE1	BBH00851.1 transposable element gene, partial [Prunus dulcis]	-	-	-	-	GO:0005575//cellular_component;GO:0005622//intracellular anatomical structure;GO:0005737//cytoplasm;GO:0005739//mitochondrion;GO:0043226//organelle;GO:0043227//membrane-bounded organelle;GO:0043229//intracellular organelle;GO:0043231//intracellular membrane-bounded organelle	GO:0003674//molecular_function;GO:0003676//nucleic acid binding;GO:0003723//RNA binding;GO:0003824//catalytic activity;GO:0004518//nuclease activity;GO:0004519//endonuclease activity;GO:0005488//binding;GO:0016787//hydrolase activity;GO:0016788//hydrolase activity, acting on ester bonds;GO:0097159//organic cyclic compound binding;GO:1901363//heterocyclic compound binding	GO:0006139//nucleobase-containing compound metabolic process;GO:0006725//cellular aromatic compound metabolic process;GO:0006807//nitrogen compound metabolic process;GO:0008150//biological_process;GO:0008152//metabolic process;GO:0009451//RNA modification;GO:0009987//cellular process;GO:0015074//DNA integration;GO:0016070//RNA metabolic process;GO:0016071//mRNA metabolic process;GO:0016556//mRNA …
Isoform0000499	0.124	0.086	0.038	0.157	--	XP_019052082.1 PREDICTED: uncharacterized protein LOC109114217 [Nelumbo nucifera]	-	-	-	-	-	-	-
Isoform0000500	1.384	1.286	5.458	8.904	ABCC9	KAH0433815.1 hypothetical protein IEQ34_026946 [Dendrobium chrysotoxum]	-	-	-	-	GO:0000325//plant-type vacuole;GO:0005575//cellular_component;GO:0005622//intracellular anatomical structure;GO:0005737//cytoplasm;GO:0005773//vacuole;GO:0005774//vacuolar membrane;GO:0005887//integral component of plasma membrane;GO:0005911//cell-cell junction;GO:0009380//excinuclease repair complex;GO:0009506//plasmodesma;GO:0009898//cytoplasmic side of plasma membrane;GO:0016020//membrane;GO:0…	GO:0000166//nucleotide binding;GO:0003674//molecular_function;GO:0003677//DNA binding;GO:0003824//catalytic activity;GO:0003924//GTPase activity;GO:0005215//transporter activity;GO:0005260//intracellularly ATP-gated chloride channel activity;GO:0005319//lipid transporter activity;GO:0005488//binding;GO:0005524//ATP binding;GO:0005525//GTP binding;GO:0008559//ABC-type xenobiotic transporter activi…	GO:0000910//cytokinesis;GO:0006289//nucleotide-excision repair;GO:0006810//transport;GO:0006817//phosphate ion transport;GO:0006824//cobalt ion transport;GO:0006855//xenobiotic transmembrane transport;GO:0006869//lipid transport;GO:0007601//visual perception;GO:0008150//biological_process;GO:0008272//sulfate transport;GO:0009605//response to external stimulus;GO:0009607//response to biotic stimul…
Isoform0000510	11.009	8.624	6.1	5.29	ABCG39	KAH0470500.1 hypothetical protein IEQ34_000223 [Dendrobium chrysotoxum]	-	-	-	-	GO:0005575//cellular_component;GO:0005887//integral component of plasma membrane;GO:0009380//excinuclease repair complex;GO:0009898//cytoplasmic side of plasma membrane;GO:0016020//membrane;GO:0016021//integral component of membrane;GO:0043190//ATP-binding cassette (ABC) transporter complex;GO:0055051//ATP-binding cassette (ABC) transporter complex, integrated substrate binding;GO:0055052//ATP-bi…	GO:0003674//molecular_function;GO:0003678//DNA helicase activity;GO:0003924//GTPase activity;GO:0004386//helicase activity;GO:0005198//structural molecule activity;GO:0005319//lipid transporter activity;GO:0005524//ATP binding;GO:0005525//GTP binding;GO:0009378//four-way junction helicase activity;GO:0009381//excinuclease ABC activity;GO:0015220//choline transmembrane transporter activity;GO:0015…	GO:0000910//cytokinesis;GO:0006260//DNA replication;GO:0006281//DNA repair;GO:0006289//nucleotide-excision repair;GO:0006310//DNA recombination;GO:0006810//transport;GO:0006817//phosphate ion transport;GO:0006824//cobalt ion transport;GO:0006869//lipid transport;GO:0007601//visual perception;GO:0008150//biological_process;GO:0008272//sulfate transport;GO:0015675//nickel cation transport;GO:001568…
Isoform0000519	14.038	12.557	8.409	6.325	FdGOGAT	KAH0465531.1 hypothetical protein IEQ34_005634 [Dendrobium chrysotoxum]	Metabolism;Metabolism	Carbohydrate metabolism;Energy metabolism	ko00630//Glyoxylate and dicarboxylate metabolism;ko00910//Nitrogen metabolism	K00284;K00284	-	GO:0015930//glutamate synthase activity;GO:0016491//oxidoreductase activity;GO:0016638//oxidoreductase activity, acting on the CH-NH2 group of donors	GO:0006537//glutamate biosynthetic process;GO:0006807//nitrogen compound metabolic process
Isoform0000528	10.627	4.054	5.916	5.397	RE1	PWA89608.1 Retrovirus-related Pol polyprotein from transposon TNT 1-94 [Artemisia annua]	-	-	-	-	-	-	GO:0015074//DNA integration
Isoform0000531	4.867	8.077	11.449	12.225	DCL2A	KAG0465514.1 hypothetical protein HPP92_019678 [Vanilla planifolia]	-	-	-	-	GO:0005575//cellular_component;GO:0005622//intracellular anatomical structure;GO:0005634//nucleus;GO:0005658//alpha DNA polymerase:primase complex;GO:0005737//cytoplasm;GO:0009380//excinuclease repair complex;GO:0016442//RISC complex;GO:0031332//RNAi effector complex;GO:0032991//protein-containing complex;GO:0043226//organelle;GO:0043227//membrane-bounded organelle;GO:0043229//intracellular organ…	GO:0000166//nucleotide binding;GO:0003674//molecular_function;GO:0003676//nucleic acid binding;GO:0003677//DNA binding;GO:0003688//DNA replication origin binding;GO:0003690//double-stranded DNA binding;GO:0003723//RNA binding;GO:0003824//catalytic activity;GO:0004386//helicase activity;GO:0004518//nuclease activity;GO:0004519//endonuclease activity;GO:0004521//endoribonuclease activity;GO:0004525…	GO:0002252//immune effector process;GO:0002376//immune system process;GO:0006139//nucleobase-containing compound metabolic process;GO:0006259//DNA metabolic process;GO:0006260//DNA replication;GO:0006268//DNA unwinding involved in DNA replication;GO:0006281//DNA repair;GO:0006289//nucleotide-excision repair;GO:0006310//DNA recombination;GO:0006396//RNA processing;GO:0006725//cellular aromatic com…
Isoform0000537	2.315	3.846	4.555	4.791	XI-B	XP_020703869.1 myosin-6 [Dendrobium catenatum]	-	-	-	-	GO:0005887//integral component of plasma membrane;GO:0016459//myosin complex;GO:0055051//ATP-binding cassette (ABC) transporter complex, integrated substrate binding	GO:0003774//cytoskeletal motor activity;GO:0005515//protein binding;GO:0005524//ATP binding;GO:0033230//ABC-type cysteine transporter activity	GO:0000910//cytokinesis;GO:0006810//transport;GO:0007059//chromosome segregation;GO:0030261//chromosome condensation;GO:0033228//cysteine export across plasma membrane
Isoform0000540	2.661	11.755	9.216	9.944	--	XP_023916366.1 uncharacterized protein LOC112027956 [Quercus suber]	-	-	-	-	-	-	-
Isoform0000562	1.786	4.945	6.357	5.442	PUB42	XP_020675852.1 U-box domain-containing protein 44 [Dendrobium catenatum]	-	-	-	-	-	GO:0003674//molecular_function;GO:0003824//catalytic activity;GO:0004842//ubiquitin-protein transferase activity;GO:0005515//protein binding;GO:0016740//transferase activity;GO:0019787//ubiquitin-like protein transferase activity;GO:0140096//catalytic activity, acting on a protein	GO:0006464//cellular protein modification process;GO:0006807//nitrogen compound metabolic process;GO:0008150//biological_process;GO:0008152//metabolic process;GO:0009987//cellular process;GO:0016567//protein ubiquitination;GO:0019538//protein metabolic process;GO:0032446//protein modification by small protein conjugation;GO:0036211//protein modification process;GO:0043170//macromolecule metabolic…
Isoform0000567	2.472	4.669	7.754	8.648	ABCC4	XP_020688523.1 ABC transporter C family member 14 [Dendrobium catenatum]	Environmental Information Processing	Membrane transport	ko02010//ABC transporters	K05666	GO:0005575//cellular_component;GO:0005887//integral component of plasma membrane;GO:0009380//excinuclease repair complex;GO:0009898//cytoplasmic side of plasma membrane;GO:0016021//integral component of membrane;GO:0043190//ATP-binding cassette (ABC) transporter complex;GO:0055051//ATP-binding cassette (ABC) transporter complex, integrated substrate binding;GO:0055052//ATP-binding cassette (ABC) …	GO:0005260//intracellularly ATP-gated chloride channel activity;GO:0005319//lipid transporter activity;GO:0005524//ATP binding;GO:0005525//GTP binding;GO:0009381//excinuclease ABC activity;GO:0015220//choline transmembrane transporter activity;GO:0015221//lipopolysaccharide transmembrane transporter activity;GO:0015412//ABC-type molybdate transporter activity;GO:0015413//ABC-type nickel transport…	GO:0000910//cytokinesis;GO:0006289//nucleotide-excision repair;GO:0006810//transport;GO:0006817//phosphate ion transport;GO:0006824//cobalt ion transport;GO:0006855//xenobiotic transmembrane transport;GO:0006869//lipid transport;GO:0007601//visual perception;GO:0008150//biological_process;GO:0008272//sulfate transport;GO:0015675//nickel cation transport;GO:0015689//molybdate ion transport;GO:0015…
Isoform0000573	1.956	3.273	5.58	4.952	DCL4	XP_020674799.1 endoribonuclease Dicer homolog 4 isoform X2 [Dendrobium catenatum]	-	-	-	-	GO:0005575//cellular_component;GO:0005622//intracellular anatomical structure;GO:0005634//nucleus;GO:0005737//cytoplasm;GO:0009380//excinuclease repair complex;GO:0016442//RISC complex;GO:0031332//RNAi effector complex;GO:0032991//protein-containing complex;GO:0043226//organelle;GO:0043227//membrane-bounded organelle;GO:0043229//intracellular organelle;GO:0043231//intracellular membrane-bounded o…	GO:0000166//nucleotide binding;GO:0003674//molecular_function;GO:0003676//nucleic acid binding;GO:0003677//DNA binding;GO:0003690//double-stranded DNA binding;GO:0003723//RNA binding;GO:0003824//catalytic activity;GO:0004386//helicase activity;GO:0004518//nuclease activity;GO:0004519//endonuclease activity;GO:0004521//endoribonuclease activity;GO:0004525//ribonuclease III activity;GO:0004540//rib…	GO:0000003//reproduction;GO:0002252//immune effector process;GO:0002376//immune system process;GO:0003002//regionalization;GO:0003006//developmental process involved in reproduction;GO:0006139//nucleobase-containing compound metabolic process;GO:0006259//DNA metabolic process;GO:0006268//DNA unwinding involved in DNA replication;GO:0006281//DNA repair;GO:0006289//nucleotide-excision repair;GO:000…
Isoform0000575	1.197	1.313	3.612	6.425	ABCC9	KAH0433815.1 hypothetical protein IEQ34_026946 [Dendrobium chrysotoxum]	-	-	-	-	GO:0000325//plant-type vacuole;GO:0005575//cellular_component;GO:0005622//intracellular anatomical structure;GO:0005737//cytoplasm;GO:0005773//vacuole;GO:0005774//vacuolar membrane;GO:0005887//integral component of plasma membrane;GO:0005911//cell-cell junction;GO:0009380//excinuclease repair complex;GO:0009506//plasmodesma;GO:0009898//cytoplasmic side of plasma membrane;GO:0016020//membrane;GO:0…	GO:0000166//nucleotide binding;GO:0003674//molecular_function;GO:0003677//DNA binding;GO:0003824//catalytic activity;GO:0003924//GTPase activity;GO:0005215//transporter activity;GO:0005260//intracellularly ATP-gated chloride channel activity;GO:0005319//lipid transporter activity;GO:0005488//binding;GO:0005524//ATP binding;GO:0005525//GTP binding;GO:0008559//ABC-type xenobiotic transporter activi…	GO:0000910//cytokinesis;GO:0006289//nucleotide-excision repair;GO:0006400//tRNA modification;GO:0006810//transport;GO:0006817//phosphate ion transport;GO:0006824//cobalt ion transport;GO:0006855//xenobiotic transmembrane transport;GO:0006869//lipid transport;GO:0007601//visual perception;GO:0008150//biological_process;GO:0008272//sulfate transport;GO:0009605//response to external stimulus;GO:0009…
Isoform0000597	0.119	0.222	0.246	0.295	--	XP_010920322.1 actin-related protein 2/3 complex subunit 2B isoform X1 [Elaeis guineensis]	Cellular Processes	Transport and catabolism	ko04144//Endocytosis	K05758	-	-	-
Isoform0000598	0.307	0.083	0.066	0.063	pol	KAH9294221.1 hypothetical protein KI387_040574 [Taxus chinensis]	-	-	-	-	-	GO:0004190//aspartic-type endopeptidase activity	GO:0008150//biological_process;GO:0015074//DNA integration
Isoform0000600	1.236	1.244	3.646	6.361	ABCC9	KAH0433815.1 hypothetical protein IEQ34_026946 [Dendrobium chrysotoxum]	-	-	-	-	GO:0000325//plant-type vacuole;GO:0005575//cellular_component;GO:0005622//intracellular anatomical structure;GO:0005737//cytoplasm;GO:0005773//vacuole;GO:0005774//vacuolar membrane;GO:0005887//integral component of plasma membrane;GO:0005911//cell-cell junction;GO:0009380//excinuclease repair complex;GO:0009506//plasmodesma;GO:0009898//cytoplasmic side of plasma membrane;GO:0016020//membrane;GO:0…	GO:0000166//nucleotide binding;GO:0003674//molecular_function;GO:0003677//DNA binding;GO:0003824//catalytic activity;GO:0003924//GTPase activity;GO:0005215//transporter activity;GO:0005260//intracellularly ATP-gated chloride channel activity;GO:0005319//lipid transporter activity;GO:0005488//binding;GO:0005524//ATP binding;GO:0005525//GTP binding;GO:0008559//ABC-type xenobiotic transporter activi…	GO:0000910//cytokinesis;GO:0006289//nucleotide-excision repair;GO:0006810//transport;GO:0006817//phosphate ion transport;GO:0006824//cobalt ion transport;GO:0006855//xenobiotic transmembrane transport;GO:0006869//lipid transport;GO:0007601//visual perception;GO:0008150//biological_process;GO:0008272//sulfate transport;GO:0009605//response to external stimulus;GO:0009607//response to biotic stimul…
Isoform0000615	2.972	1.97	1.625	1.314	ABCB1	KAH0456965.1 hypothetical protein IEQ34_014872 [Dendrobium chrysotoxum]	Environmental Information Processing	Membrane transport	ko02010//ABC transporters	K05658	GO:0005575//cellular_component;GO:0005737//cytoplasm;GO:0005887//integral component of plasma membrane;GO:0009380//excinuclease repair complex;GO:0009898//cytoplasmic side of plasma membrane;GO:0016021//integral component of membrane;GO:0043190//ATP-binding cassette (ABC) transporter complex;GO:0055051//ATP-binding cassette (ABC) transporter complex, integrated substrate binding;GO:0055052//ATP-b…	GO:0003924//GTPase activity;GO:0004020//adenylylsulfate kinase activity;GO:0004140//dephospho-CoA kinase activity;GO:0005260//intracellularly ATP-gated chloride channel activity;GO:0005319//lipid transporter activity;GO:0005524//ATP binding;GO:0005525//GTP binding;GO:0009381//excinuclease ABC activity;GO:0015220//choline transmembrane transporter activity;GO:0015221//lipopolysaccharide transmembr…	GO:0000910//cytokinesis;GO:0006289//nucleotide-excision repair;GO:0006790//sulfur compound metabolic process;GO:0006810//transport;GO:0006817//phosphate ion transport;GO:0006824//cobalt ion transport;GO:0006855//xenobiotic transmembrane transport;GO:0006869//lipid transport;GO:0007186//G protein-coupled receptor signaling pathway;GO:0007601//visual perception;GO:0008150//biological_process;GO:000…
Isoform0000619	1.98	1.653	6.77	11.032	ABCC9	KAH0433815.1 hypothetical protein IEQ34_026946 [Dendrobium chrysotoxum]	-	-	-	-	GO:0000325//plant-type vacuole;GO:0005575//cellular_component;GO:0005622//intracellular anatomical structure;GO:0005737//cytoplasm;GO:0005773//vacuole;GO:0005774//vacuolar membrane;GO:0005887//integral component of plasma membrane;GO:0005911//cell-cell junction;GO:0009380//excinuclease repair complex;GO:0009506//plasmodesma;GO:0009898//cytoplasmic side of plasma membrane;GO:0016020//membrane;GO:0…	GO:0000166//nucleotide binding;GO:0003674//molecular_function;GO:0003677//DNA binding;GO:0003824//catalytic activity;GO:0003924//GTPase activity;GO:0005215//transporter activity;GO:0005260//intracellularly ATP-gated chloride channel activity;GO:0005319//lipid transporter activity;GO:0005488//binding;GO:0005524//ATP binding;GO:0005525//GTP binding;GO:0008559//ABC-type xenobiotic transporter activi…	GO:0000910//cytokinesis;GO:0006289//nucleotide-excision repair;GO:0006810//transport;GO:0006817//phosphate ion transport;GO:0006824//cobalt ion transport;GO:0006855//xenobiotic transmembrane transport;GO:0006869//lipid transport;GO:0007601//visual perception;GO:0008150//biological_process;GO:0008272//sulfate transport;GO:0009605//response to external stimulus;GO:0009607//response to biotic stimul…
Isoform0000625	12.832	5.532	7.44	6.767	RE1	PWA89608.1 Retrovirus-related Pol polyprotein from transposon TNT 1-94 [Artemisia annua]	-	-	-	-	-	-	GO:0015074//DNA integration
Isoform0000640	0.098	0.067	0.022	0.041	psaA	AMM06269.1 'photosystem I P700 apoprotein A1 [Vicia sativa]	Metabolism;Metabolism	Global and overview maps;Energy metabolism	ko01100//Metabolic pathways;ko00195//Photosynthesis	K02689;K02689	GO:0009522//photosystem I;GO:0009538//photosystem I reaction center;GO:0009579//thylakoid;GO:0016021//integral component of membrane	GO:0016168//chlorophyll binding	GO:0015979//photosynthesis
Isoform0000653	4.362	6.969	12.11	12.316	ABCC14	XP_020688523.1 ABC transporter C family member 14 [Dendrobium catenatum]	Environmental Information Processing	Membrane transport	ko02010//ABC transporters	K05666	GO:0005575//cellular_component;GO:0005887//integral component of plasma membrane;GO:0009380//excinuclease repair complex;GO:0009898//cytoplasmic side of plasma membrane;GO:0016021//integral component of membrane;GO:0043190//ATP-binding cassette (ABC) transporter complex;GO:0055051//ATP-binding cassette (ABC) transporter complex, integrated substrate binding;GO:0055052//ATP-binding cassette (ABC) …	GO:0000166//nucleotide binding;GO:0003677//DNA binding;GO:0005260//intracellularly ATP-gated chloride channel activity;GO:0005319//lipid transporter activity;GO:0005524//ATP binding;GO:0005525//GTP binding;GO:0009381//excinuclease ABC activity;GO:0015220//choline transmembrane transporter activity;GO:0015221//lipopolysaccharide transmembrane transporter activity;GO:0015412//ABC-type molybdate tra…	GO:0000910//cytokinesis;GO:0006289//nucleotide-excision repair;GO:0006810//transport;GO:0006817//phosphate ion transport;GO:0006824//cobalt ion transport;GO:0006855//xenobiotic transmembrane transport;GO:0006869//lipid transport;GO:0007601//visual perception;GO:0008150//biological_process;GO:0008272//sulfate transport;GO:0015675//nickel cation transport;GO:0015689//molybdate ion transport;GO:0015…
Isoform0000672	0.086	0.18	0.553	0.458	ABCC3	XP_020673243.1 ABC transporter C family member 3 isoform X1 [Dendrobium catenatum]	Environmental Information Processing	Membrane transport	ko02010//ABC transporters	K05665	GO:0005575//cellular_component;GO:0005887//integral component of plasma membrane;GO:0009380//excinuclease repair complex;GO:0009898//cytoplasmic side of plasma membrane;GO:0016021//integral component of membrane;GO:0043190//ATP-binding cassette (ABC) transporter complex;GO:0055051//ATP-binding cassette (ABC) transporter complex, integrated substrate binding;GO:0055052//ATP-binding cassette (ABC) …	GO:0005260//intracellularly ATP-gated chloride channel activity;GO:0005319//lipid transporter activity;GO:0005524//ATP binding;GO:0005525//GTP binding;GO:0009381//excinuclease ABC activity;GO:0015220//choline transmembrane transporter activity;GO:0015221//lipopolysaccharide transmembrane transporter activity;GO:0015412//ABC-type molybdate transporter activity;GO:0015413//ABC-type nickel transport…	GO:0000910//cytokinesis;GO:0006289//nucleotide-excision repair;GO:0006810//transport;GO:0006817//phosphate ion transport;GO:0006824//cobalt ion transport;GO:0006855//xenobiotic transmembrane transport;GO:0006869//lipid transport;GO:0008150//biological_process;GO:0008272//sulfate transport;GO:0015675//nickel cation transport;GO:0015689//molybdate ion transport;GO:0015706//nitrate transport;GO:0015…
Isoform0000675	1.924	4.641	8.758	10.436	ABCC10	XP_028549629.1 ABC transporter C family member 10 [Dendrobium catenatum]	Environmental Information Processing	Membrane transport	ko02010//ABC transporters	K05666	GO:0005575//cellular_component;GO:0005887//integral component of plasma membrane;GO:0009380//excinuclease repair complex;GO:0009898//cytoplasmic side of plasma membrane;GO:0016021//integral component of membrane;GO:0030257//type III protein secretion system complex;GO:0043190//ATP-binding cassette (ABC) transporter complex;GO:0055051//ATP-binding cassette (ABC) transporter complex, integrated sub…	GO:0003824//catalytic activity;GO:0003924//GTPase activity;GO:0004527//exonuclease activity;GO:0005260//intracellularly ATP-gated chloride channel activity;GO:0005319//lipid transporter activity;GO:0005524//ATP binding;GO:0005525//GTP binding;GO:0009381//excinuclease ABC activity;GO:0015220//choline transmembrane transporter activity;GO:0015221//lipopolysaccharide transmembrane transporter activi…	GO:0000910//cytokinesis;GO:0006260//DNA replication;GO:0006289//nucleotide-excision repair;GO:0006310//DNA recombination;GO:0006777//Mo-molybdopterin cofactor biosynthetic process;GO:0006810//transport;GO:0006817//phosphate ion transport;GO:0006824//cobalt ion transport;GO:0006855//xenobiotic transmembrane transport;GO:0006869//lipid transport;GO:0007601//visual perception;GO:0008150//biological_…
Isoform0000678	0.167	0.083	0.045	0.028	psbB	BBN51136.1 photosystem II p680 chlorophyll A apoprotein [Bulbophyllum disciflorum]	Metabolism;Metabolism	Global and overview maps;Energy metabolism	ko01100//Metabolic pathways;ko00195//Photosynthesis	K02704;K02704	GO:0005575//cellular_component;GO:0005622//intracellular anatomical structure;GO:0005737//cytoplasm;GO:0009507//chloroplast;GO:0009512//cytochrome b6f complex;GO:0009521//photosystem;GO:0009523//photosystem II;GO:0009532//plastid stroma;GO:0009534//chloroplast thylakoid;GO:0009535//chloroplast thylakoid membrane;GO:0009536//plastid;GO:0009538//photosystem I reaction center;GO:0009539//photosystem…	GO:0003674//molecular_function;GO:0003824//catalytic activity;GO:0005488//binding;GO:0009055//electron transfer activity;GO:0016168//chlorophyll binding;GO:0016491//oxidoreductase activity;GO:0042301//phosphate ion binding;GO:0043167//ion binding;GO:0043168//anion binding;GO:0045156//electron transporter, transferring electrons within the cyclic electron transport pathway of photosynthesis activi…	GO:0006091//generation of precursor metabolites and energy;GO:0006464//cellular protein modification process;GO:0006807//nitrogen compound metabolic process;GO:0008150//biological_process;GO:0008152//metabolic process;GO:0009765//photosynthesis, light harvesting;GO:0009767//photosynthetic electron transport chain;GO:0009769//photosynthesis, light harvesting in photosystem II;GO:0009772//photosynt…
Isoform0000683	13.367	7.364	4.612	2.736	FAB1B	XP_020704443.1 1-phosphatidylinositol-3-phosphate 5-kinase FAB1B [Dendrobium catenatum]	Metabolism;Environmental Information Processing;Metabolism;Cellular Processes	Global and overview maps;Signal transduction;Carbohydrate metabolism;Transport and catabolism	ko01100//Metabolic pathways;ko04070//Phosphatidylinositol signaling system;ko00562//Inositol phosphate metabolism;ko04145//Phagosome	K00921;K00921;K00921;K00921	-	GO:0005524//ATP binding;GO:0016307//phosphatidylinositol phosphate kinase activity;GO:0016887//ATP hydrolysis activity;GO:0046872//metal ion binding	GO:0046488//phosphatidylinositol metabolic process
Isoform0000686	3.215	2.474	1.205	1.189	--	KAH0456500.1 hypothetical protein IEQ34_014407 [Dendrobium chrysotoxum]	-	-	-	-	-	-	-
Isoform0000693	15.129	9.218	5.138	5.939	--	-	-	-	-	-	-	GO:0003824//catalytic activity;GO:0004185//serine-type carboxypeptidase activity	GO:0006508//proteolysis
Isoform0000701	1.268	1.074	4.27	7.273	ABCC9	KAH0433815.1 hypothetical protein IEQ34_026946 [Dendrobium chrysotoxum]	-	-	-	-	GO:0000325//plant-type vacuole;GO:0005575//cellular_component;GO:0005622//intracellular anatomical structure;GO:0005737//cytoplasm;GO:0005773//vacuole;GO:0005774//vacuolar membrane;GO:0005887//integral component of plasma membrane;GO:0005911//cell-cell junction;GO:0009380//excinuclease repair complex;GO:0009506//plasmodesma;GO:0009898//cytoplasmic side of plasma membrane;GO:0016020//membrane;GO:0…	GO:0000166//nucleotide binding;GO:0003674//molecular_function;GO:0003824//catalytic activity;GO:0005215//transporter activity;GO:0005260//intracellularly ATP-gated chloride channel activity;GO:0005319//lipid transporter activity;GO:0005488//binding;GO:0005524//ATP binding;GO:0005525//GTP binding;GO:0008559//ABC-type xenobiotic transporter activity;GO:0009381//excinuclease ABC activity;GO:0015220/…	GO:0000910//cytokinesis;GO:0006289//nucleotide-excision repair;GO:0006810//transport;GO:0006817//phosphate ion transport;GO:0006824//cobalt ion transport;GO:0006855//xenobiotic transmembrane transport;GO:0006869//lipid transport;GO:0007601//visual perception;GO:0008150//biological_process;GO:0008272//sulfate transport;GO:0009605//response to external stimulus;GO:0009607//response to biotic stimul…
Isoform0000703	1.804	2.935	4.987	4.964	DCL4	XP_020674799.1 endoribonuclease Dicer homolog 4 isoform X2 [Dendrobium catenatum]	-	-	-	-	GO:0005575//cellular_component;GO:0005622//intracellular anatomical structure;GO:0005634//nucleus;GO:0005737//cytoplasm;GO:0009380//excinuclease repair complex;GO:0016442//RISC complex;GO:0031332//RNAi effector complex;GO:0032991//protein-containing complex;GO:0043226//organelle;GO:0043227//membrane-bounded organelle;GO:0043229//intracellular organelle;GO:0043231//intracellular membrane-bounded o…	GO:0000166//nucleotide binding;GO:0003674//molecular_function;GO:0003676//nucleic acid binding;GO:0003677//DNA binding;GO:0003690//double-stranded DNA binding;GO:0003723//RNA binding;GO:0003824//catalytic activity;GO:0004386//helicase activity;GO:0004518//nuclease activity;GO:0004519//endonuclease activity;GO:0004521//endoribonuclease activity;GO:0004525//ribonuclease III activity;GO:0004540//rib…	GO:0000003//reproduction;GO:0002252//immune effector process;GO:0002376//immune system process;GO:0003002//regionalization;GO:0003006//developmental process involved in reproduction;GO:0006139//nucleobase-containing compound metabolic process;GO:0006259//DNA metabolic process;GO:0006268//DNA unwinding involved in DNA replication;GO:0006281//DNA repair;GO:0006289//nucleotide-excision repair;GO:000…
Isoform0000713	1.988	6.048	6.623	6.68	NAC074	KAH0468186.1 hypothetical protein IEQ34_003219 [Dendrobium chrysotoxum]	-	-	-	-	-	GO:0003677//DNA binding	GO:0006355//regulation of transcription, DNA-templated
Isoform0000717	1.267	0.99	3.424	5.91	ABCC9	KAH0433815.1 hypothetical protein IEQ34_026946 [Dendrobium chrysotoxum]	-	-	-	-	GO:0000325//plant-type vacuole;GO:0005575//cellular_component;GO:0005622//intracellular anatomical structure;GO:0005737//cytoplasm;GO:0005773//vacuole;GO:0005774//vacuolar membrane;GO:0005887//integral component of plasma membrane;GO:0005911//cell-cell junction;GO:0009380//excinuclease repair complex;GO:0009506//plasmodesma;GO:0009898//cytoplasmic side of plasma membrane;GO:0016020//membrane;GO:0…	GO:0000166//nucleotide binding;GO:0003674//molecular_function;GO:0003677//DNA binding;GO:0003824//catalytic activity;GO:0003924//GTPase activity;GO:0005215//transporter activity;GO:0005260//intracellularly ATP-gated chloride channel activity;GO:0005319//lipid transporter activity;GO:0005488//binding;GO:0005524//ATP binding;GO:0005525//GTP binding;GO:0008559//ABC-type xenobiotic transporter activi…	GO:0000910//cytokinesis;GO:0006289//nucleotide-excision repair;GO:0006810//transport;GO:0006817//phosphate ion transport;GO:0006824//cobalt ion transport;GO:0006855//xenobiotic transmembrane transport;GO:0006869//lipid transport;GO:0007601//visual perception;GO:0008150//biological_process;GO:0008272//sulfate transport;GO:0009605//response to external stimulus;GO:0009607//response to biotic stimul…
Isoform0000718	2.977	5.596	9.364	10.243	ABCC14	XP_020688523.1 ABC transporter C family member 14 [Dendrobium catenatum]	Environmental Information Processing	Membrane transport	ko02010//ABC transporters	K05666	GO:0005575//cellular_component;GO:0005887//integral component of plasma membrane;GO:0009380//excinuclease repair complex;GO:0009898//cytoplasmic side of plasma membrane;GO:0016021//integral component of membrane;GO:0043190//ATP-binding cassette (ABC) transporter complex;GO:0055051//ATP-binding cassette (ABC) transporter complex, integrated substrate binding;GO:0055052//ATP-binding cassette (ABC) …	GO:0000166//nucleotide binding;GO:0003677//DNA binding;GO:0003924//GTPase activity;GO:0005260//intracellularly ATP-gated chloride channel activity;GO:0005319//lipid transporter activity;GO:0005524//ATP binding;GO:0005525//GTP binding;GO:0009381//excinuclease ABC activity;GO:0015220//choline transmembrane transporter activity;GO:0015221//lipopolysaccharide transmembrane transporter activity;GO:001…	GO:0000910//cytokinesis;GO:0006289//nucleotide-excision repair;GO:0006810//transport;GO:0006817//phosphate ion transport;GO:0006824//cobalt ion transport;GO:0006855//xenobiotic transmembrane transport;GO:0006869//lipid transport;GO:0007601//visual perception;GO:0008150//biological_process;GO:0008272//sulfate transport;GO:0015675//nickel cation transport;GO:0015689//molybdate ion transport;GO:0015…
Isoform0000720	5.425	8.883	15.289	16.005	ABCC14	XP_020688523.1 ABC transporter C family member 14 [Dendrobium catenatum]	Environmental Information Processing	Membrane transport	ko02010//ABC transporters	K05666	GO:0005575//cellular_component;GO:0005887//integral component of plasma membrane;GO:0009380//excinuclease repair complex;GO:0009898//cytoplasmic side of plasma membrane;GO:0016021//integral component of membrane;GO:0043190//ATP-binding cassette (ABC) transporter complex;GO:0055051//ATP-binding cassette (ABC) transporter complex, integrated substrate binding;GO:0055052//ATP-binding cassette (ABC) …	GO:0000166//nucleotide binding;GO:0003677//DNA binding;GO:0005260//intracellularly ATP-gated chloride channel activity;GO:0005319//lipid transporter activity;GO:0005524//ATP binding;GO:0005525//GTP binding;GO:0009381//excinuclease ABC activity;GO:0015220//choline transmembrane transporter activity;GO:0015221//lipopolysaccharide transmembrane transporter activity;GO:0015412//ABC-type molybdate tra…	GO:0000910//cytokinesis;GO:0006289//nucleotide-excision repair;GO:0006810//transport;GO:0006817//phosphate ion transport;GO:0006824//cobalt ion transport;GO:0006855//xenobiotic transmembrane transport;GO:0006869//lipid transport;GO:0007601//visual perception;GO:0008150//biological_process;GO:0008272//sulfate transport;GO:0015675//nickel cation transport;GO:0015689//molybdate ion transport;GO:0015…
Isoform0000729	4.289	6.483	11.765	11.706	ABCC10	XP_028549629.1 ABC transporter C family member 10 [Dendrobium catenatum]	Environmental Information Processing	Membrane transport	ko02010//ABC transporters	K05666	GO:0005575//cellular_component;GO:0005887//integral component of plasma membrane;GO:0009380//excinuclease repair complex;GO:0009898//cytoplasmic side of plasma membrane;GO:0016021//integral component of membrane;GO:0030257//type III protein secretion system complex;GO:0043190//ATP-binding cassette (ABC) transporter complex;GO:0055051//ATP-binding cassette (ABC) transporter complex, integrated sub…	GO:0003824//catalytic activity;GO:0003924//GTPase activity;GO:0004527//exonuclease activity;GO:0005260//intracellularly ATP-gated chloride channel activity;GO:0005319//lipid transporter activity;GO:0005524//ATP binding;GO:0005525//GTP binding;GO:0009381//excinuclease ABC activity;GO:0015220//choline transmembrane transporter activity;GO:0015221//lipopolysaccharide transmembrane transporter activi…	GO:0000910//cytokinesis;GO:0006260//DNA replication;GO:0006289//nucleotide-excision repair;GO:0006310//DNA recombination;GO:0006777//Mo-molybdopterin cofactor biosynthetic process;GO:0006810//transport;GO:0006817//phosphate ion transport;GO:0006824//cobalt ion transport;GO:0006855//xenobiotic transmembrane transport;GO:0006869//lipid transport;GO:0007601//visual perception;GO:0008150//biological_…
Isoform0000733	4.065	2.87	2.044	1.772	ABCB1	XP_020571569.1 ABC transporter B family member 1 [Phalaenopsis equestris]	Environmental Information Processing	Membrane transport	ko02010//ABC transporters	K05658	GO:0005575//cellular_component;GO:0005887//integral component of plasma membrane;GO:0009380//excinuclease repair complex;GO:0009898//cytoplasmic side of plasma membrane;GO:0016021//integral component of membrane;GO:0043190//ATP-binding cassette (ABC) transporter complex;GO:0055051//ATP-binding cassette (ABC) transporter complex, integrated substrate binding;GO:0055052//ATP-binding cassette (ABC) …	GO:0003924//GTPase activity;GO:0005260//intracellularly ATP-gated chloride channel activity;GO:0005319//lipid transporter activity;GO:0005524//ATP binding;GO:0005525//GTP binding;GO:0009381//excinuclease ABC activity;GO:0015220//choline transmembrane transporter activity;GO:0015221//lipopolysaccharide transmembrane transporter activity;GO:0015412//ABC-type molybdate transporter activity;GO:001541…	GO:0000910//cytokinesis;GO:0006289//nucleotide-excision repair;GO:0006810//transport;GO:0006817//phosphate ion transport;GO:0006824//cobalt ion transport;GO:0006855//xenobiotic transmembrane transport;GO:0006869//lipid transport;GO:0007601//visual perception;GO:0008150//biological_process;GO:0008272//sulfate transport;GO:0015675//nickel cation transport;GO:0015689//molybdate ion transport;GO:0015…
Isoform0000736	0.095	0.537	9.031	18.192	ABCC3	XP_020571534.1 ABC transporter C family member 3-like isoform X2 [Phalaenopsis equestris]	Environmental Information Processing	Membrane transport	ko02010//ABC transporters	K05666	GO:0005575//cellular_component;GO:0005737//cytoplasm;GO:0005887//integral component of plasma membrane;GO:0009380//excinuclease repair complex;GO:0009898//cytoplasmic side of plasma membrane;GO:0016021//integral component of membrane;GO:0043190//ATP-binding cassette (ABC) transporter complex;GO:0055051//ATP-binding cassette (ABC) transporter complex, integrated substrate binding;GO:0055052//ATP-b…	GO:0000166//nucleotide binding;GO:0003677//DNA binding;GO:0003924//GTPase activity;GO:0005260//intracellularly ATP-gated chloride channel activity;GO:0005319//lipid transporter activity;GO:0005524//ATP binding;GO:0005525//GTP binding;GO:0009381//excinuclease ABC activity;GO:0015220//choline transmembrane transporter activity;GO:0015221//lipopolysaccharide transmembrane transporter activity;GO:001…	GO:0000910//cytokinesis;GO:0006289//nucleotide-excision repair;GO:0006810//transport;GO:0006817//phosphate ion transport;GO:0006824//cobalt ion transport;GO:0006855//xenobiotic transmembrane transport;GO:0006869//lipid transport;GO:0007601//visual perception;GO:0008150//biological_process;GO:0008272//sulfate transport;GO:0015675//nickel cation transport;GO:0015689//molybdate ion transport;GO:0015…
Isoform0000737	4.979	3.279	2.538	2.179	ABCB1	XP_020571569.1 ABC transporter B family member 1 [Phalaenopsis equestris]	Environmental Information Processing	Membrane transport	ko02010//ABC transporters	K05658	GO:0005575//cellular_component;GO:0005737//cytoplasm;GO:0005887//integral component of plasma membrane;GO:0009380//excinuclease repair complex;GO:0009898//cytoplasmic side of plasma membrane;GO:0016021//integral component of membrane;GO:0043190//ATP-binding cassette (ABC) transporter complex;GO:0055051//ATP-binding cassette (ABC) transporter complex, integrated substrate binding;GO:0055052//ATP-b…	GO:0003674//molecular_function;GO:0003924//GTPase activity;GO:0004020//adenylylsulfate kinase activity;GO:0004140//dephospho-CoA kinase activity;GO:0005260//intracellularly ATP-gated chloride channel activity;GO:0005319//lipid transporter activity;GO:0005524//ATP binding;GO:0005525//GTP binding;GO:0009381//excinuclease ABC activity;GO:0015220//choline transmembrane transporter activity;GO:0015221…	GO:0000910//cytokinesis;GO:0006289//nucleotide-excision repair;GO:0006790//sulfur compound metabolic process;GO:0006810//transport;GO:0006817//phosphate ion transport;GO:0006824//cobalt ion transport;GO:0006855//xenobiotic transmembrane transport;GO:0006869//lipid transport;GO:0007186//G protein-coupled receptor signaling pathway;GO:0007601//visual perception;GO:0008150//biological_process;GO:000…
Isoform0000739	4.256	7.298	10.448	11.028	DCL2A	KAG0465514.1 hypothetical protein HPP92_019678 [Vanilla planifolia]	-	-	-	-	GO:0005575//cellular_component;GO:0005622//intracellular anatomical structure;GO:0005634//nucleus;GO:0005658//alpha DNA polymerase:primase complex;GO:0005737//cytoplasm;GO:0009380//excinuclease repair complex;GO:0016442//RISC complex;GO:0031332//RNAi effector complex;GO:0032991//protein-containing complex;GO:0043226//organelle;GO:0043227//membrane-bounded organelle;GO:0043229//intracellular organ…	GO:0000166//nucleotide binding;GO:0003674//molecular_function;GO:0003676//nucleic acid binding;GO:0003677//DNA binding;GO:0003688//DNA replication origin binding;GO:0003690//double-stranded DNA binding;GO:0003723//RNA binding;GO:0003824//catalytic activity;GO:0004386//helicase activity;GO:0004518//nuclease activity;GO:0004519//endonuclease activity;GO:0004521//endoribonuclease activity;GO:0004525…	GO:0002252//immune effector process;GO:0002376//immune system process;GO:0006139//nucleobase-containing compound metabolic process;GO:0006259//DNA metabolic process;GO:0006260//DNA replication;GO:0006268//DNA unwinding involved in DNA replication;GO:0006281//DNA repair;GO:0006289//nucleotide-excision repair;GO:0006310//DNA recombination;GO:0006396//RNA processing;GO:0006725//cellular aromatic com…
Isoform0000775	4.644	8.019	11.209	12.198	DCL2A	KAG0465514.1 hypothetical protein HPP92_019678 [Vanilla planifolia]	-	-	-	-	GO:0005575//cellular_component;GO:0005622//intracellular anatomical structure;GO:0005634//nucleus;GO:0005658//alpha DNA polymerase:primase complex;GO:0005737//cytoplasm;GO:0009380//excinuclease repair complex;GO:0016442//RISC complex;GO:0031332//RNAi effector complex;GO:0032991//protein-containing complex;GO:0043226//organelle;GO:0043227//membrane-bounded organelle;GO:0043229//intracellular organ…	GO:0000166//nucleotide binding;GO:0003674//molecular_function;GO:0003676//nucleic acid binding;GO:0003677//DNA binding;GO:0003688//DNA replication origin binding;GO:0003690//double-stranded DNA binding;GO:0003723//RNA binding;GO:0003824//catalytic activity;GO:0004386//helicase activity;GO:0004518//nuclease activity;GO:0004519//endonuclease activity;GO:0004521//endoribonuclease activity;GO:0004525…	GO:0002252//immune effector process;GO:0002376//immune system process;GO:0006139//nucleobase-containing compound metabolic process;GO:0006259//DNA metabolic process;GO:0006260//DNA replication;GO:0006268//DNA unwinding involved in DNA replication;GO:0006281//DNA repair;GO:0006289//nucleotide-excision repair;GO:0006310//DNA recombination;GO:0006396//RNA processing;GO:0006725//cellular aromatic com…
Isoform0000777	2.558	4.816	8.161	9.089	ABCC4	XP_020688523.1 ABC transporter C family member 14 [Dendrobium catenatum]	Environmental Information Processing	Membrane transport	ko02010//ABC transporters	K05666	GO:0005575//cellular_component;GO:0005887//integral component of plasma membrane;GO:0009380//excinuclease repair complex;GO:0009898//cytoplasmic side of plasma membrane;GO:0016021//integral component of membrane;GO:0043190//ATP-binding cassette (ABC) transporter complex;GO:0055051//ATP-binding cassette (ABC) transporter complex, integrated substrate binding;GO:0055052//ATP-binding cassette (ABC) …	GO:0005260//intracellularly ATP-gated chloride channel activity;GO:0005319//lipid transporter activity;GO:0005524//ATP binding;GO:0005525//GTP binding;GO:0009381//excinuclease ABC activity;GO:0015220//choline transmembrane transporter activity;GO:0015221//lipopolysaccharide transmembrane transporter activity;GO:0015412//ABC-type molybdate transporter activity;GO:0015413//ABC-type nickel transport…	GO:0000910//cytokinesis;GO:0006289//nucleotide-excision repair;GO:0006810//transport;GO:0006817//phosphate ion transport;GO:0006824//cobalt ion transport;GO:0006855//xenobiotic transmembrane transport;GO:0006869//lipid transport;GO:0007601//visual perception;GO:0008150//biological_process;GO:0008272//sulfate transport;GO:0015675//nickel cation transport;GO:0015689//molybdate ion transport;GO:0015…
Isoform0000796	1.622	2.794	5.315	5.323	ABCC14	XP_020688523.1 ABC transporter C family member 14 [Dendrobium catenatum]	Environmental Information Processing	Membrane transport	ko02010//ABC transporters	K05666	GO:0005575//cellular_component;GO:0005887//integral component of plasma membrane;GO:0009380//excinuclease repair complex;GO:0009898//cytoplasmic side of plasma membrane;GO:0016021//integral component of membrane;GO:0043190//ATP-binding cassette (ABC) transporter complex;GO:0055051//ATP-binding cassette (ABC) transporter complex, integrated substrate binding;GO:0055052//ATP-binding cassette (ABC) …	GO:0005260//intracellularly ATP-gated chloride channel activity;GO:0005319//lipid transporter activity;GO:0005524//ATP binding;GO:0005525//GTP binding;GO:0009381//excinuclease ABC activity;GO:0015220//choline transmembrane transporter activity;GO:0015221//lipopolysaccharide transmembrane transporter activity;GO:0015412//ABC-type molybdate transporter activity;GO:0015413//ABC-type nickel transport…	GO:0000910//cytokinesis;GO:0006289//nucleotide-excision repair;GO:0006810//transport;GO:0006817//phosphate ion transport;GO:0006824//cobalt ion transport;GO:0006855//xenobiotic transmembrane transport;GO:0006869//lipid transport;GO:0007601//visual perception;GO:0008150//biological_process;GO:0008272//sulfate transport;GO:0015675//nickel cation transport;GO:0015689//molybdate ion transport;GO:0015…
Isoform0000802	0.291	0.103	0.039	0.084	pol	KAH9294221.1 hypothetical protein KI387_040574 [Taxus chinensis]	-	-	-	-	-	GO:0004190//aspartic-type endopeptidase activity	GO:0008150//biological_process;GO:0015074//DNA integration
Isoform0000807	0.603	1.473	4.387	3.418	ABCC3	XP_020673243.1 ABC transporter C family member 3 isoform X1 [Dendrobium catenatum]	Environmental Information Processing	Membrane transport	ko02010//ABC transporters	K05666	GO:0005575//cellular_component;GO:0005887//integral component of plasma membrane;GO:0009380//excinuclease repair complex;GO:0009898//cytoplasmic side of plasma membrane;GO:0016021//integral component of membrane;GO:0043190//ATP-binding cassette (ABC) transporter complex;GO:0055051//ATP-binding cassette (ABC) transporter complex, integrated substrate binding;GO:0055052//ATP-binding cassette (ABC) …	GO:0000166//nucleotide binding;GO:0003677//DNA binding;GO:0005260//intracellularly ATP-gated chloride channel activity;GO:0005319//lipid transporter activity;GO:0005524//ATP binding;GO:0005525//GTP binding;GO:0009381//excinuclease ABC activity;GO:0015220//choline transmembrane transporter activity;GO:0015221//lipopolysaccharide transmembrane transporter activity;GO:0015412//ABC-type molybdate tra…	GO:0000910//cytokinesis;GO:0006289//nucleotide-excision repair;GO:0006810//transport;GO:0006817//phosphate ion transport;GO:0006824//cobalt ion transport;GO:0006855//xenobiotic transmembrane transport;GO:0006869//lipid transport;GO:0008150//biological_process;GO:0008272//sulfate transport;GO:0015675//nickel cation transport;GO:0015689//molybdate ion transport;GO:0015706//nitrate transport;GO:0015…
Isoform0000809	4.608	6.64	8.935	10.431	ABCG39	KAH0450492.1 hypothetical protein IEQ34_021184 [Dendrobium chrysotoxum]	-	-	-	-	GO:0005575//cellular_component;GO:0005887//integral component of plasma membrane;GO:0009380//excinuclease repair complex;GO:0009898//cytoplasmic side of plasma membrane;GO:0016020//membrane;GO:0016021//integral component of membrane;GO:0043190//ATP-binding cassette (ABC) transporter complex;GO:0055051//ATP-binding cassette (ABC) transporter complex, integrated substrate binding;GO:0055052//ATP-bi…	GO:0003674//molecular_function;GO:0003924//GTPase activity;GO:0005319//lipid transporter activity;GO:0005524//ATP binding;GO:0005525//GTP binding;GO:0009381//excinuclease ABC activity;GO:0015220//choline transmembrane transporter activity;GO:0015221//lipopolysaccharide transmembrane transporter activity;GO:0015412//ABC-type molybdate transporter activity;GO:0015413//ABC-type nickel transporter ac…	GO:0000910//cytokinesis;GO:0006289//nucleotide-excision repair;GO:0006810//transport;GO:0006817//phosphate ion transport;GO:0006824//cobalt ion transport;GO:0006869//lipid transport;GO:0007601//visual perception;GO:0008150//biological_process;GO:0008272//sulfate transport;GO:0015675//nickel cation transport;GO:0015689//molybdate ion transport;GO:0015706//nitrate transport;GO:0015716//organic phos…
Isoform0000810	2.226	4.334	8.061	9.605	ABCC10	XP_028549629.1 ABC transporter C family member 10 [Dendrobium catenatum]	Environmental Information Processing	Membrane transport	ko02010//ABC transporters	K05666	GO:0005575//cellular_component;GO:0005887//integral component of plasma membrane;GO:0009380//excinuclease repair complex;GO:0009898//cytoplasmic side of plasma membrane;GO:0016021//integral component of membrane;GO:0043190//ATP-binding cassette (ABC) transporter complex;GO:0055051//ATP-binding cassette (ABC) transporter complex, integrated substrate binding;GO:0055052//ATP-binding cassette (ABC) …	GO:0005260//intracellularly ATP-gated chloride channel activity;GO:0005319//lipid transporter activity;GO:0005524//ATP binding;GO:0005525//GTP binding;GO:0009381//excinuclease ABC activity;GO:0015220//choline transmembrane transporter activity;GO:0015221//lipopolysaccharide transmembrane transporter activity;GO:0015412//ABC-type molybdate transporter activity;GO:0015413//ABC-type nickel transport…	GO:0000910//cytokinesis;GO:0006289//nucleotide-excision repair;GO:0006810//transport;GO:0006817//phosphate ion transport;GO:0006824//cobalt ion transport;GO:0006855//xenobiotic transmembrane transport;GO:0006869//lipid transport;GO:0007601//visual perception;GO:0008150//biological_process;GO:0008272//sulfate transport;GO:0015675//nickel cation transport;GO:0015689//molybdate ion transport;GO:0015…
Isoform0000811	4.756	6.386	11.151	10.639	ABCC10	XP_020587658.1 ABC transporter C family member 10-like [Phalaenopsis equestris]	Environmental Information Processing	Membrane transport	ko02010//ABC transporters	K05666	GO:0005575//cellular_component;GO:0005887//integral component of plasma membrane;GO:0009380//excinuclease repair complex;GO:0009898//cytoplasmic side of plasma membrane;GO:0016021//integral component of membrane;GO:0043190//ATP-binding cassette (ABC) transporter complex;GO:0055051//ATP-binding cassette (ABC) transporter complex, integrated substrate binding;GO:0055052//ATP-binding cassette (ABC) …	GO:0005260//intracellularly ATP-gated chloride channel activity;GO:0005319//lipid transporter activity;GO:0005524//ATP binding;GO:0005525//GTP binding;GO:0009381//excinuclease ABC activity;GO:0015220//choline transmembrane transporter activity;GO:0015221//lipopolysaccharide transmembrane transporter activity;GO:0015412//ABC-type molybdate transporter activity;GO:0015413//ABC-type nickel transport…	GO:0000910//cytokinesis;GO:0006289//nucleotide-excision repair;GO:0006810//transport;GO:0006817//phosphate ion transport;GO:0006824//cobalt ion transport;GO:0006855//xenobiotic transmembrane transport;GO:0006869//lipid transport;GO:0007601//visual perception;GO:0008150//biological_process;GO:0008272//sulfate transport;GO:0015675//nickel cation transport;GO:0015689//molybdate ion transport;GO:0015…
Isoform0000814	5.21	7.09	11.691	12.033	ABCC10	XP_028549629.1 ABC transporter C family member 10 [Dendrobium catenatum]	Environmental Information Processing	Membrane transport	ko02010//ABC transporters	K05666	GO:0005575//cellular_component;GO:0005887//integral component of plasma membrane;GO:0009380//excinuclease repair complex;GO:0009898//cytoplasmic side of plasma membrane;GO:0016021//integral component of membrane;GO:0043190//ATP-binding cassette (ABC) transporter complex;GO:0055051//ATP-binding cassette (ABC) transporter complex, integrated substrate binding;GO:0055052//ATP-binding cassette (ABC) …	GO:0005260//intracellularly ATP-gated chloride channel activity;GO:0005319//lipid transporter activity;GO:0005524//ATP binding;GO:0005525//GTP binding;GO:0009381//excinuclease ABC activity;GO:0015220//choline transmembrane transporter activity;GO:0015221//lipopolysaccharide transmembrane transporter activity;GO:0015412//ABC-type molybdate transporter activity;GO:0015413//ABC-type nickel transport…	GO:0000910//cytokinesis;GO:0006289//nucleotide-excision repair;GO:0006810//transport;GO:0006817//phosphate ion transport;GO:0006824//cobalt ion transport;GO:0006855//xenobiotic transmembrane transport;GO:0006869//lipid transport;GO:0007601//visual perception;GO:0008150//biological_process;GO:0008272//sulfate transport;GO:0015675//nickel cation transport;GO:0015689//molybdate ion transport;GO:0015…
Isoform0000820	4.121	6.468	8.857	9.955	ABCG39	KAH0450492.1 hypothetical protein IEQ34_021184 [Dendrobium chrysotoxum]	-	-	-	-	GO:0005575//cellular_component;GO:0005887//integral component of plasma membrane;GO:0009380//excinuclease repair complex;GO:0009898//cytoplasmic side of plasma membrane;GO:0016020//membrane;GO:0016021//integral component of membrane;GO:0043190//ATP-binding cassette (ABC) transporter complex;GO:0055051//ATP-binding cassette (ABC) transporter complex, integrated substrate binding;GO:0055052//ATP-bi…	GO:0003674//molecular_function;GO:0003924//GTPase activity;GO:0005319//lipid transporter activity;GO:0005524//ATP binding;GO:0005525//GTP binding;GO:0009381//excinuclease ABC activity;GO:0015220//choline transmembrane transporter activity;GO:0015221//lipopolysaccharide transmembrane transporter activity;GO:0015412//ABC-type molybdate transporter activity;GO:0015413//ABC-type nickel transporter ac…	GO:0000910//cytokinesis;GO:0006289//nucleotide-excision repair;GO:0006810//transport;GO:0006817//phosphate ion transport;GO:0006824//cobalt ion transport;GO:0006869//lipid transport;GO:0007601//visual perception;GO:0008150//biological_process;GO:0008272//sulfate transport;GO:0015675//nickel cation transport;GO:0015689//molybdate ion transport;GO:0015706//nitrate transport;GO:0015716//organic phos…
Isoform0000825	5.7	9.602	16.221	17.519	ABCC14	XP_020688523.1 ABC transporter C family member 14 [Dendrobium catenatum]	Environmental Information Processing	Membrane transport	ko02010//ABC transporters	K05666	GO:0005575//cellular_component;GO:0005887//integral component of plasma membrane;GO:0009380//excinuclease repair complex;GO:0009898//cytoplasmic side of plasma membrane;GO:0016021//integral component of membrane;GO:0043190//ATP-binding cassette (ABC) transporter complex;GO:0055051//ATP-binding cassette (ABC) transporter complex, integrated substrate binding;GO:0055052//ATP-binding cassette (ABC) …	GO:0000166//nucleotide binding;GO:0003677//DNA binding;GO:0005260//intracellularly ATP-gated chloride channel activity;GO:0005319//lipid transporter activity;GO:0005524//ATP binding;GO:0005525//GTP binding;GO:0009381//excinuclease ABC activity;GO:0015220//choline transmembrane transporter activity;GO:0015221//lipopolysaccharide transmembrane transporter activity;GO:0015412//ABC-type molybdate tra…	GO:0000910//cytokinesis;GO:0006289//nucleotide-excision repair;GO:0006810//transport;GO:0006817//phosphate ion transport;GO:0006824//cobalt ion transport;GO:0006855//xenobiotic transmembrane transport;GO:0006869//lipid transport;GO:0007601//visual perception;GO:0008150//biological_process;GO:0008272//sulfate transport;GO:0015675//nickel cation transport;GO:0015689//molybdate ion transport;GO:0015…
Isoform0000830	6.127	3.141	1.244	1.014	BCA1	XP_020682098.1 carbonic anhydrase 2 isoform X1 [Dendrobium catenatum]	Metabolism;Metabolism	Global and overview maps;Energy metabolism	ko01100//Metabolic pathways;ko00910//Nitrogen metabolism	K01673;K01673	-	GO:0004089//carbonate dehydratase activity;GO:0008270//zinc ion binding	-
Isoform0000839	0.895	1.555	4.901	9.153	ABCB11	XP_020691557.1 ABC transporter B family member 11 [Dendrobium catenatum]	Environmental Information Processing	Membrane transport	ko02010//ABC transporters	K05658	GO:0005575//cellular_component;GO:0005737//cytoplasm;GO:0005887//integral component of plasma membrane;GO:0009380//excinuclease repair complex;GO:0009898//cytoplasmic side of plasma membrane;GO:0016021//integral component of membrane;GO:0043190//ATP-binding cassette (ABC) transporter complex;GO:0055051//ATP-binding cassette (ABC) transporter complex, integrated substrate binding;GO:0055052//ATP-b…	GO:0003676//nucleic acid binding;GO:0003924//GTPase activity;GO:0004020//adenylylsulfate kinase activity;GO:0004140//dephospho-CoA kinase activity;GO:0005260//intracellularly ATP-gated chloride channel activity;GO:0005319//lipid transporter activity;GO:0005524//ATP binding;GO:0005525//GTP binding;GO:0008134//transcription factor binding;GO:0009381//excinuclease ABC activity;GO:0015220//choline tr…	GO:0000910//cytokinesis;GO:0006289//nucleotide-excision repair;GO:0006355//regulation of transcription, DNA-templated;GO:0006790//sulfur compound metabolic process;GO:0006810//transport;GO:0006817//phosphate ion transport;GO:0006824//cobalt ion transport;GO:0006855//xenobiotic transmembrane transport;GO:0006869//lipid transport;GO:0007186//G protein-coupled receptor signaling pathway;GO:0007601//…
Isoform0000846	0.258	1.498	20.381	40.737	ABCC3	XP_020571534.1 ABC transporter C family member 3-like isoform X2 [Phalaenopsis equestris]	Environmental Information Processing	Membrane transport	ko02010//ABC transporters	K05666	GO:0005575//cellular_component;GO:0005887//integral component of plasma membrane;GO:0009380//excinuclease repair complex;GO:0009898//cytoplasmic side of plasma membrane;GO:0016021//integral component of membrane;GO:0043190//ATP-binding cassette (ABC) transporter complex;GO:0055051//ATP-binding cassette (ABC) transporter complex, integrated substrate binding;GO:0055052//ATP-binding cassette (ABC) …	GO:0000166//nucleotide binding;GO:0003677//DNA binding;GO:0005260//intracellularly ATP-gated chloride channel activity;GO:0005319//lipid transporter activity;GO:0005524//ATP binding;GO:0005525//GTP binding;GO:0009381//excinuclease ABC activity;GO:0015220//choline transmembrane transporter activity;GO:0015221//lipopolysaccharide transmembrane transporter activity;GO:0015412//ABC-type molybdate tra…	GO:0000910//cytokinesis;GO:0006289//nucleotide-excision repair;GO:0006810//transport;GO:0006817//phosphate ion transport;GO:0006824//cobalt ion transport;GO:0006855//xenobiotic transmembrane transport;GO:0006869//lipid transport;GO:0007601//visual perception;GO:0008150//biological_process;GO:0008272//sulfate transport;GO:0015675//nickel cation transport;GO:0015689//molybdate ion transport;GO:0015…
Isoform0000849	0.208	0.148	0.066	0.072	TY3B-I	XP_038972753.1 uncharacterized protein LOC103696780 isoform X1 [Phoenix dactylifera]	-	-	-	-	-	GO:0004180//carboxypeptidase activity;GO:0004190//aspartic-type endopeptidase activity	GO:0006508//proteolysis;GO:0008150//biological_process;GO:0015074//DNA integration
Isoform0000862	0.485	0.362	0.246	0.149	--	XP_020677597.1 uncharacterized protein LOC110096149 [Dendrobium catenatum]	-	-	-	-	GO:0019867//outer membrane	-	GO:0000746//conjugation
Isoform0000864	0.789	2.125	5.822	4.854	ABCC3	XP_020673243.1 ABC transporter C family member 3 isoform X1 [Dendrobium catenatum]	Environmental Information Processing	Membrane transport	ko02010//ABC transporters	K05666	GO:0005575//cellular_component;GO:0005887//integral component of plasma membrane;GO:0009380//excinuclease repair complex;GO:0009898//cytoplasmic side of plasma membrane;GO:0016021//integral component of membrane;GO:0043190//ATP-binding cassette (ABC) transporter complex;GO:0055051//ATP-binding cassette (ABC) transporter complex, integrated substrate binding;GO:0055052//ATP-binding cassette (ABC) …	GO:0000166//nucleotide binding;GO:0003677//DNA binding;GO:0005260//intracellularly ATP-gated chloride channel activity;GO:0005319//lipid transporter activity;GO:0005524//ATP binding;GO:0005525//GTP binding;GO:0009381//excinuclease ABC activity;GO:0015220//choline transmembrane transporter activity;GO:0015221//lipopolysaccharide transmembrane transporter activity;GO:0015412//ABC-type molybdate tra…	GO:0000910//cytokinesis;GO:0006289//nucleotide-excision repair;GO:0006810//transport;GO:0006817//phosphate ion transport;GO:0006824//cobalt ion transport;GO:0006855//xenobiotic transmembrane transport;GO:0006869//lipid transport;GO:0008150//biological_process;GO:0008272//sulfate transport;GO:0015675//nickel cation transport;GO:0015689//molybdate ion transport;GO:0015706//nitrate transport;GO:0015…
Isoform0000868	1.043	0.499	0.387	0.471	--	-	-	-	-	-	-	-	-
Isoform0000875	2.816	5.583	8.977	9.614	ABCC14	XP_020688523.1 ABC transporter C family member 14 [Dendrobium catenatum]	Environmental Information Processing	Membrane transport	ko02010//ABC transporters	K05666	GO:0005575//cellular_component;GO:0005887//integral component of plasma membrane;GO:0009380//excinuclease repair complex;GO:0009898//cytoplasmic side of plasma membrane;GO:0016021//integral component of membrane;GO:0043190//ATP-binding cassette (ABC) transporter complex;GO:0055051//ATP-binding cassette (ABC) transporter complex, integrated substrate binding;GO:0055052//ATP-binding cassette (ABC) …	GO:0000166//nucleotide binding;GO:0003677//DNA binding;GO:0003924//GTPase activity;GO:0005260//intracellularly ATP-gated chloride channel activity;GO:0005319//lipid transporter activity;GO:0005524//ATP binding;GO:0005525//GTP binding;GO:0009381//excinuclease ABC activity;GO:0015220//choline transmembrane transporter activity;GO:0015221//lipopolysaccharide transmembrane transporter activity;GO:001…	GO:0000910//cytokinesis;GO:0006289//nucleotide-excision repair;GO:0006810//transport;GO:0006817//phosphate ion transport;GO:0006824//cobalt ion transport;GO:0006855//xenobiotic transmembrane transport;GO:0006869//lipid transport;GO:0007601//visual perception;GO:0008150//biological_process;GO:0008272//sulfate transport;GO:0015675//nickel cation transport;GO:0015689//molybdate ion transport;GO:0015…
Isoform0000881	0.386	1.209	3.907	3.225	ABCC3	XP_020673243.1 ABC transporter C family member 3 isoform X1 [Dendrobium catenatum]	Environmental Information Processing	Membrane transport	ko02010//ABC transporters	K05666	GO:0005575//cellular_component;GO:0005887//integral component of plasma membrane;GO:0009380//excinuclease repair complex;GO:0009898//cytoplasmic side of plasma membrane;GO:0016021//integral component of membrane;GO:0043190//ATP-binding cassette (ABC) transporter complex;GO:0055051//ATP-binding cassette (ABC) transporter complex, integrated substrate binding;GO:0055052//ATP-binding cassette (ABC) …	GO:0000166//nucleotide binding;GO:0003677//DNA binding;GO:0005260//intracellularly ATP-gated chloride channel activity;GO:0005319//lipid transporter activity;GO:0005524//ATP binding;GO:0005525//GTP binding;GO:0009381//excinuclease ABC activity;GO:0015220//choline transmembrane transporter activity;GO:0015221//lipopolysaccharide transmembrane transporter activity;GO:0015412//ABC-type molybdate tra…	GO:0000910//cytokinesis;GO:0006289//nucleotide-excision repair;GO:0006810//transport;GO:0006817//phosphate ion transport;GO:0006824//cobalt ion transport;GO:0006855//xenobiotic transmembrane transport;GO:0006869//lipid transport;GO:0008150//biological_process;GO:0008272//sulfate transport;GO:0015675//nickel cation transport;GO:0015689//molybdate ion transport;GO:0015706//nitrate transport;GO:0015…
Isoform0000889	3.399	2.731	1.614	1.425	--	KAH0468426.1 hypothetical protein IEQ34_003459 [Dendrobium chrysotoxum]	-	-	-	-	-	-	-
Isoform0000890	2.956	4.964	8.94	9.517	ABCC14	XP_020688523.1 ABC transporter C family member 14 [Dendrobium catenatum]	Environmental Information Processing	Membrane transport	ko02010//ABC transporters	K05666	GO:0005575//cellular_component;GO:0005887//integral component of plasma membrane;GO:0009898//cytoplasmic side of plasma membrane;GO:0016021//integral component of membrane;GO:0043190//ATP-binding cassette (ABC) transporter complex;GO:0055051//ATP-binding cassette (ABC) transporter complex, integrated substrate binding;GO:0055052//ATP-binding cassette (ABC) transporter complex, substrate-binding s…	GO:0000166//nucleotide binding;GO:0003677//DNA binding;GO:0003924//GTPase activity;GO:0005260//intracellularly ATP-gated chloride channel activity;GO:0005319//lipid transporter activity;GO:0005524//ATP binding;GO:0005525//GTP binding;GO:0015220//choline transmembrane transporter activity;GO:0015221//lipopolysaccharide transmembrane transporter activity;GO:0015412//ABC-type molybdate transporter a…	GO:0000910//cytokinesis;GO:0006810//transport;GO:0006817//phosphate ion transport;GO:0006824//cobalt ion transport;GO:0006855//xenobiotic transmembrane transport;GO:0006869//lipid transport;GO:0008150//biological_process;GO:0008272//sulfate transport;GO:0015675//nickel cation transport;GO:0015689//molybdate ion transport;GO:0015706//nitrate transport;GO:0015716//organic phosphonate transport;GO:0…
Isoform0000894	0.873	1.297	2.198	2.451	ABCC10	XP_020587658.1 ABC transporter C family member 10-like [Phalaenopsis equestris]	Environmental Information Processing	Membrane transport	ko02010//ABC transporters	K05666	GO:0005575//cellular_component;GO:0005887//integral component of plasma membrane;GO:0009380//excinuclease repair complex;GO:0009898//cytoplasmic side of plasma membrane;GO:0016021//integral component of membrane;GO:0043190//ATP-binding cassette (ABC) transporter complex;GO:0055051//ATP-binding cassette (ABC) transporter complex, integrated substrate binding;GO:0055052//ATP-binding cassette (ABC) …	GO:0005260//intracellularly ATP-gated chloride channel activity;GO:0005319//lipid transporter activity;GO:0005524//ATP binding;GO:0005525//GTP binding;GO:0009381//excinuclease ABC activity;GO:0015220//choline transmembrane transporter activity;GO:0015221//lipopolysaccharide transmembrane transporter activity;GO:0015412//ABC-type molybdate transporter activity;GO:0015413//ABC-type nickel transport…	GO:0000910//cytokinesis;GO:0006289//nucleotide-excision repair;GO:0006810//transport;GO:0006817//phosphate ion transport;GO:0006824//cobalt ion transport;GO:0006855//xenobiotic transmembrane transport;GO:0006869//lipid transport;GO:0007601//visual perception;GO:0008150//biological_process;GO:0008272//sulfate transport;GO:0015675//nickel cation transport;GO:0015689//molybdate ion transport;GO:0015…
Isoform0000898	1.034	2.529	4.814	4.274	ABCG44	KAH0455763.1 hypothetical protein IEQ34_015795 [Dendrobium chrysotoxum]	-	-	-	-	GO:0005575//cellular_component;GO:0005887//integral component of plasma membrane;GO:0009380//excinuclease repair complex;GO:0009898//cytoplasmic side of plasma membrane;GO:0016020//membrane;GO:0016021//integral component of membrane;GO:0043190//ATP-binding cassette (ABC) transporter complex;GO:0055051//ATP-binding cassette (ABC) transporter complex, integrated substrate binding;GO:0055052//ATP-bi…	GO:0003674//molecular_function;GO:0003924//GTPase activity;GO:0005319//lipid transporter activity;GO:0005524//ATP binding;GO:0005525//GTP binding;GO:0009381//excinuclease ABC activity;GO:0015220//choline transmembrane transporter activity;GO:0015221//lipopolysaccharide transmembrane transporter activity;GO:0015412//ABC-type molybdate transporter activity;GO:0015413//ABC-type nickel transporter ac…	GO:0000910//cytokinesis;GO:0006289//nucleotide-excision repair;GO:0006810//transport;GO:0006817//phosphate ion transport;GO:0006824//cobalt ion transport;GO:0006869//lipid transport;GO:0007601//visual perception;GO:0008150//biological_process;GO:0008272//sulfate transport;GO:0015675//nickel cation transport;GO:0015689//molybdate ion transport;GO:0015706//nitrate transport;GO:0015716//organic phos…
Isoform0000904	2.694	4.959	8.328	9.156	ABCC14	XP_020688523.1 ABC transporter C family member 14 [Dendrobium catenatum]	Environmental Information Processing	Membrane transport	ko02010//ABC transporters	K05666	GO:0005575//cellular_component;GO:0005887//integral component of plasma membrane;GO:0009380//excinuclease repair complex;GO:0009898//cytoplasmic side of plasma membrane;GO:0016021//integral component of membrane;GO:0043190//ATP-binding cassette (ABC) transporter complex;GO:0055051//ATP-binding cassette (ABC) transporter complex, integrated substrate binding;GO:0055052//ATP-binding cassette (ABC) …	GO:0005260//intracellularly ATP-gated chloride channel activity;GO:0005319//lipid transporter activity;GO:0005524//ATP binding;GO:0005525//GTP binding;GO:0009381//excinuclease ABC activity;GO:0015220//choline transmembrane transporter activity;GO:0015221//lipopolysaccharide transmembrane transporter activity;GO:0015412//ABC-type molybdate transporter activity;GO:0015413//ABC-type nickel transport…	GO:0000910//cytokinesis;GO:0006289//nucleotide-excision repair;GO:0006810//transport;GO:0006817//phosphate ion transport;GO:0006824//cobalt ion transport;GO:0006855//xenobiotic transmembrane transport;GO:0006869//lipid transport;GO:0007601//visual perception;GO:0008150//biological_process;GO:0008272//sulfate transport;GO:0015675//nickel cation transport;GO:0015689//molybdate ion transport;GO:0015…
Isoform0000906	9.811	7.228	3.875	3.885	OsI_027381	KAG0463986.1 hypothetical protein HPP92_020055 [Vanilla planifolia]	-	-	-	-	-	GO:0008773//[protein-PII] uridylyltransferase activity	GO:0018177//protein uridylylation
Isoform0000942	29.703	18.252	10.112	8.885	BGLU20	XP_028552937.1 lactase-phlorizin hydrolase [Dendrobium catenatum]	Metabolism;Metabolism;Metabolism;Metabolism;Metabolism	Global and overview maps;Global and overview maps;Carbohydrate metabolism;Biosynthesis of other secondary metabolites;Metabolism of other amino acids	ko01100//Metabolic pathways;ko01110//Biosynthesis of secondary metabolites;ko00500//Starch and sucrose metabolism;ko00999//Biosynthesis of various plant secondary metabolites;ko00460//Cyanoamino acid metabolism	K01188;K01188;K01188;K01188;K01188	GO:0009341//beta-galactosidase complex	GO:0004553//hydrolase activity, hydrolyzing O-glycosyl compounds;GO:0004565//beta-galactosidase activity	GO:0005975//carbohydrate metabolic process;GO:0006012//galactose metabolic process
Isoform0000957	1.166	3.211	5.166	5.353	ABCG44	XP_020703647.1 ABC transporter G family member 44 isoform X2 [Dendrobium catenatum]	-	-	-	-	GO:0005575//cellular_component;GO:0005887//integral component of plasma membrane;GO:0009380//excinuclease repair complex;GO:0009898//cytoplasmic side of plasma membrane;GO:0016020//membrane;GO:0016021//integral component of membrane;GO:0043190//ATP-binding cassette (ABC) transporter complex;GO:0055051//ATP-binding cassette (ABC) transporter complex, integrated substrate binding;GO:0055052//ATP-bi…	GO:0003674//molecular_function;GO:0003924//GTPase activity;GO:0005319//lipid transporter activity;GO:0005524//ATP binding;GO:0005525//GTP binding;GO:0009381//excinuclease ABC activity;GO:0015220//choline transmembrane transporter activity;GO:0015221//lipopolysaccharide transmembrane transporter activity;GO:0015412//ABC-type molybdate transporter activity;GO:0015413//ABC-type nickel transporter ac…	GO:0000910//cytokinesis;GO:0006289//nucleotide-excision repair;GO:0006810//transport;GO:0006817//phosphate ion transport;GO:0006824//cobalt ion transport;GO:0006869//lipid transport;GO:0007601//visual perception;GO:0008150//biological_process;GO:0008272//sulfate transport;GO:0015675//nickel cation transport;GO:0015689//molybdate ion transport;GO:0015706//nitrate transport;GO:0015716//organic phos…
Isoform0000961	2.695	3.959	4.432	5.423	--	XP_020682999.1 uncharacterized protein LOC110099989 [Dendrobium catenatum]	-	-	-	-	-	-	-
Isoform0000983	1.386	2.562	2.656	2.793	CHR28	KAH0469175.1 hypothetical protein IEQ34_002407 [Dendrobium chrysotoxum]	-	-	-	-	-	GO:0046872//metal ion binding	-
Isoform0000991	2.758	2.035	1.675	1.264	ABCB1	XP_020571569.1 ABC transporter B family member 1 [Phalaenopsis equestris]	Environmental Information Processing	Membrane transport	ko02010//ABC transporters	K05658	GO:0005575//cellular_component;GO:0005737//cytoplasm;GO:0005887//integral component of plasma membrane;GO:0009380//excinuclease repair complex;GO:0009898//cytoplasmic side of plasma membrane;GO:0016021//integral component of membrane;GO:0043190//ATP-binding cassette (ABC) transporter complex;GO:0055051//ATP-binding cassette (ABC) transporter complex, integrated substrate binding;GO:0055052//ATP-b…	GO:0003924//GTPase activity;GO:0004020//adenylylsulfate kinase activity;GO:0004140//dephospho-CoA kinase activity;GO:0004385//guanylate kinase activity;GO:0005260//intracellularly ATP-gated chloride channel activity;GO:0005319//lipid transporter activity;GO:0005524//ATP binding;GO:0005525//GTP binding;GO:0009381//excinuclease ABC activity;GO:0015220//choline transmembrane transporter activity;GO:…	GO:0000910//cytokinesis;GO:0006289//nucleotide-excision repair;GO:0006790//sulfur compound metabolic process;GO:0006810//transport;GO:0006817//phosphate ion transport;GO:0006824//cobalt ion transport;GO:0006855//xenobiotic transmembrane transport;GO:0006869//lipid transport;GO:0007186//G protein-coupled receptor signaling pathway;GO:0007601//visual perception;GO:0008150//biological_process;GO:000…
Isoform0000995	2.816	5.317	8.861	9.911	ABCC14	XP_020688523.1 ABC transporter C family member 14 [Dendrobium catenatum]	Environmental Information Processing	Membrane transport	ko02010//ABC transporters	K05666	GO:0005575//cellular_component;GO:0005887//integral component of plasma membrane;GO:0009380//excinuclease repair complex;GO:0009898//cytoplasmic side of plasma membrane;GO:0016021//integral component of membrane;GO:0043190//ATP-binding cassette (ABC) transporter complex;GO:0055051//ATP-binding cassette (ABC) transporter complex, integrated substrate binding;GO:0055052//ATP-binding cassette (ABC) …	GO:0000166//nucleotide binding;GO:0003677//DNA binding;GO:0003924//GTPase activity;GO:0005260//intracellularly ATP-gated chloride channel activity;GO:0005319//lipid transporter activity;GO:0005524//ATP binding;GO:0005525//GTP binding;GO:0009381//excinuclease ABC activity;GO:0015220//choline transmembrane transporter activity;GO:0015221//lipopolysaccharide transmembrane transporter activity;GO:001…	GO:0000910//cytokinesis;GO:0006289//nucleotide-excision repair;GO:0006810//transport;GO:0006817//phosphate ion transport;GO:0006824//cobalt ion transport;GO:0006855//xenobiotic transmembrane transport;GO:0006869//lipid transport;GO:0007601//visual perception;GO:0008150//biological_process;GO:0008272//sulfate transport;GO:0015675//nickel cation transport;GO:0015689//molybdate ion transport;GO:0015…
Isoform0001000	3.223	2.253	1.616	1.463	ABCB1	XP_020571569.1 ABC transporter B family member 1 [Phalaenopsis equestris]	Environmental Information Processing	Membrane transport	ko02010//ABC transporters	K05658	GO:0005575//cellular_component;GO:0005737//cytoplasm;GO:0005887//integral component of plasma membrane;GO:0009380//excinuclease repair complex;GO:0009898//cytoplasmic side of plasma membrane;GO:0016021//integral component of membrane;GO:0043190//ATP-binding cassette (ABC) transporter complex;GO:0055051//ATP-binding cassette (ABC) transporter complex, integrated substrate binding;GO:0055052//ATP-b…	GO:0003924//GTPase activity;GO:0004020//adenylylsulfate kinase activity;GO:0004140//dephospho-CoA kinase activity;GO:0004385//guanylate kinase activity;GO:0005260//intracellularly ATP-gated chloride channel activity;GO:0005319//lipid transporter activity;GO:0005524//ATP binding;GO:0005525//GTP binding;GO:0009381//excinuclease ABC activity;GO:0015220//choline transmembrane transporter activity;GO:…	GO:0000910//cytokinesis;GO:0006289//nucleotide-excision repair;GO:0006790//sulfur compound metabolic process;GO:0006810//transport;GO:0006817//phosphate ion transport;GO:0006824//cobalt ion transport;GO:0006855//xenobiotic transmembrane transport;GO:0006869//lipid transport;GO:0007186//G protein-coupled receptor signaling pathway;GO:0007601//visual perception;GO:0008150//biological_process;GO:000…
Isoform0001025	1.666	1.237	0.406	0.303	ABCC8	KAH0450481.1 hypothetical protein IEQ34_021173 [Dendrobium chrysotoxum]	Environmental Information Processing	Membrane transport	ko02010//ABC transporters	K05665	GO:0000325//plant-type vacuole;GO:0005575//cellular_component;GO:0005622//intracellular anatomical structure;GO:0005737//cytoplasm;GO:0005773//vacuole;GO:0005774//vacuolar membrane;GO:0005887//integral component of plasma membrane;GO:0009288//bacterial-type flagellum;GO:0009380//excinuclease repair complex;GO:0009898//cytoplasmic side of plasma membrane;GO:0016020//membrane;GO:0016021//integral c…	GO:0000166//nucleotide binding;GO:0003674//molecular_function;GO:0003677//DNA binding;GO:0003824//catalytic activity;GO:0003924//GTPase activity;GO:0004527//exonuclease activity;GO:0005215//transporter activity;GO:0005260//intracellularly ATP-gated chloride channel activity;GO:0005319//lipid transporter activity;GO:0005488//binding;GO:0005524//ATP binding;GO:0005525//GTP binding;GO:0008559//ABC-t…	GO:0000910//cytokinesis;GO:0001539//cilium or flagellum-dependent cell motility;GO:0006260//DNA replication;GO:0006289//nucleotide-excision repair;GO:0006310//DNA recombination;GO:0006400//tRNA modification;GO:0006777//Mo-molybdopterin cofactor biosynthetic process;GO:0006810//transport;GO:0006817//phosphate ion transport;GO:0006824//cobalt ion transport;GO:0006855//xenobiotic transmembrane trans…
Isoform0001048	5.238	3.544	1.716	1.492	TOC159	KAH0469482.1 hypothetical protein IEQ34_001040 [Dendrobium chrysotoxum]	-	-	-	-	GO:0005737//cytoplasm;GO:0005840//ribosome	GO:0003723//RNA binding;GO:0003735//structural constituent of ribosome;GO:0003924//GTPase activity;GO:0005525//GTP binding;GO:0019843//rRNA binding;GO:0043022//ribosome binding;GO:0051539//4 iron, 4 sulfur cluster binding	GO:0006400//tRNA modification;GO:0006412//translation;GO:0042254//ribosome biogenesis
Isoform0001053	3.782	2.908	1.917	1.707	Os01g0208600	KAH0463816.1 hypothetical protein IEQ34_006602 [Dendrobium chrysotoxum]	Metabolism;Metabolism;Metabolism;Metabolism	Global and overview maps;Global and overview maps;Carbohydrate metabolism;Energy metabolism	ko01100//Metabolic pathways;ko01200//Carbon metabolism;ko00620//Pyruvate metabolism;ko00710//Carbon fixation in photosynthetic organisms	K01595;K01595;K01595;K01595	-	-	-
Isoform0001057	6.76	10.028	8.825	14.729	R1	KAH0434975.1 hypothetical protein IEQ34_026710 [Dendrobium chrysotoxum]	-	-	-	-	GO:0005575//cellular_component;GO:0005622//intracellular anatomical structure;GO:0005737//cytoplasm;GO:0005739//mitochondrion;GO:0009507//chloroplast;GO:0009526//plastid envelope;GO:0009532//plastid stroma;GO:0009536//plastid;GO:0009570//chloroplast stroma;GO:0009941//chloroplast envelope;GO:0031967//organelle envelope;GO:0031975//envelope;GO:0043226//organelle;GO:0043227//membrane-bounded organe…	GO:0000166//nucleotide binding;GO:0003674//molecular_function;GO:0003824//catalytic activity;GO:0004672//protein kinase activity;GO:0004673//protein histidine kinase activity;GO:0005488//binding;GO:0005524//ATP binding;GO:0008986//pyruvate, water dikinase activity;GO:0016301//kinase activity;GO:0016740//transferase activity;GO:0016772//transferase activity, transferring phosphorus-containing grou…	GO:0000272//polysaccharide catabolic process;GO:0005975//carbohydrate metabolic process;GO:0005976//polysaccharide metabolic process;GO:0005982//starch metabolic process;GO:0005983//starch catabolic process;GO:0006073//cellular glucan metabolic process;GO:0006094//gluconeogenesis;GO:0006464//cellular protein modification process;GO:0006468//protein phosphorylation;GO:0006793//phosphorus metabolic…
Isoform0001065	4.473	2.928	1.499	1.196	TOC159	KAH0469482.1 hypothetical protein IEQ34_001040 [Dendrobium chrysotoxum]	-	-	-	-	GO:0005737//cytoplasm	GO:0003924//GTPase activity;GO:0004602//glutathione peroxidase activity;GO:0005525//GTP binding;GO:0019843//rRNA binding;GO:0043022//ribosome binding;GO:0051539//4 iron, 4 sulfur cluster binding	GO:0006400//tRNA modification;GO:0006979//response to oxidative stress;GO:0042254//ribosome biogenesis
Isoform0001071	2.963	5.468	9.517	9.633	ABCC14	XP_020688523.1 ABC transporter C family member 14 [Dendrobium catenatum]	Environmental Information Processing	Membrane transport	ko02010//ABC transporters	K05666	GO:0005575//cellular_component;GO:0005887//integral component of plasma membrane;GO:0009380//excinuclease repair complex;GO:0009898//cytoplasmic side of plasma membrane;GO:0016021//integral component of membrane;GO:0043190//ATP-binding cassette (ABC) transporter complex;GO:0055051//ATP-binding cassette (ABC) transporter complex, integrated substrate binding;GO:0055052//ATP-binding cassette (ABC) …	GO:0000166//nucleotide binding;GO:0003677//DNA binding;GO:0003924//GTPase activity;GO:0005260//intracellularly ATP-gated chloride channel activity;GO:0005319//lipid transporter activity;GO:0005524//ATP binding;GO:0005525//GTP binding;GO:0009381//excinuclease ABC activity;GO:0015220//choline transmembrane transporter activity;GO:0015221//lipopolysaccharide transmembrane transporter activity;GO:001…	GO:0000910//cytokinesis;GO:0006289//nucleotide-excision repair;GO:0006810//transport;GO:0006817//phosphate ion transport;GO:0006824//cobalt ion transport;GO:0006855//xenobiotic transmembrane transport;GO:0006869//lipid transport;GO:0007601//visual perception;GO:0008150//biological_process;GO:0008272//sulfate transport;GO:0015675//nickel cation transport;GO:0015689//molybdate ion transport;GO:0015…
Isoform0001076	5.511	8.601	14.34	15.754	ABCC14	XP_020688523.1 ABC transporter C family member 14 [Dendrobium catenatum]	Environmental Information Processing	Membrane transport	ko02010//ABC transporters	K05666	GO:0005575//cellular_component;GO:0005887//integral component of plasma membrane;GO:0009380//excinuclease repair complex;GO:0009898//cytoplasmic side of plasma membrane;GO:0016021//integral component of membrane;GO:0043190//ATP-binding cassette (ABC) transporter complex;GO:0055051//ATP-binding cassette (ABC) transporter complex, integrated substrate binding;GO:0055052//ATP-binding cassette (ABC) …	GO:0000166//nucleotide binding;GO:0003677//DNA binding;GO:0005260//intracellularly ATP-gated chloride channel activity;GO:0005319//lipid transporter activity;GO:0005524//ATP binding;GO:0005525//GTP binding;GO:0009381//excinuclease ABC activity;GO:0015220//choline transmembrane transporter activity;GO:0015221//lipopolysaccharide transmembrane transporter activity;GO:0015412//ABC-type molybdate tra…	GO:0000910//cytokinesis;GO:0006289//nucleotide-excision repair;GO:0006810//transport;GO:0006817//phosphate ion transport;GO:0006824//cobalt ion transport;GO:0006855//xenobiotic transmembrane transport;GO:0006869//lipid transport;GO:0007601//visual perception;GO:0008150//biological_process;GO:0008272//sulfate transport;GO:0015675//nickel cation transport;GO:0015689//molybdate ion transport;GO:0015…
Isoform0001085	3.018	2.249	1.376	1.822	ACX1	XP_020677676.1 peroxisomal acyl-coenzyme A oxidase 1 [Dendrobium catenatum]	Metabolism;Metabolism;Metabolism;Cellular Processes;Metabolism;Metabolism;Metabolism;Metabolism;Metabolism;Metabolism	Global and overview maps;Global and overview maps;Global and overview maps;Transport and catabolism;Global and overview maps;Lipid metabolism;Carbohydrate metabolism;Lipid metabolism;Metabolism of other amino acids;Lipid metabolism	ko01100//Metabolic pathways;ko01110//Biosynthesis of secondary metabolites;ko01200//Carbon metabolism;ko04146//Peroxisome;ko01212//Fatty acid metabolism;ko00071//Fatty acid degradation;ko00640//Propanoate metabolism;ko00592//alpha-Linolenic acid metabolism;ko00410//beta-Alanine metabolism;ko01040//Biosynthesis of unsaturated fatty acids	K00232;K00232;K00232;K00232;K00232;K00232;K00232;K00232;K00232;K00232	GO:0005777//peroxisome	GO:0003677//DNA binding;GO:0003997//acyl-CoA oxidase activity;GO:0004803//transposase activity;GO:0016627//oxidoreductase activity, acting on the CH-CH group of donors	GO:0006313//transposition, DNA-mediated;GO:0006635//fatty acid beta-oxidation
Isoform0001087	12.39	8.765	4.262	3.215	TOC159	KAH0469482.1 hypothetical protein IEQ34_001040 [Dendrobium chrysotoxum]	-	-	-	-	GO:0005737//cytoplasm	GO:0003924//GTPase activity;GO:0005525//GTP binding;GO:0019843//rRNA binding;GO:0043022//ribosome binding;GO:0051539//4 iron, 4 sulfur cluster binding	GO:0006400//tRNA modification;GO:0042254//ribosome biogenesis
Isoform0001090	4.766	6.885	7.532	11.269	ABCG42	KAH0448489.1 hypothetical protein IEQ34_022289 [Dendrobium chrysotoxum]	-	-	-	-	GO:0005575//cellular_component;GO:0005886//plasma membrane;GO:0005887//integral component of plasma membrane;GO:0009380//excinuclease repair complex;GO:0009898//cytoplasmic side of plasma membrane;GO:0016020//membrane;GO:0016021//integral component of membrane;GO:0031224//intrinsic component of membrane;GO:0043190//ATP-binding cassette (ABC) transporter complex;GO:0055051//ATP-binding cassette (A…	GO:0000166//nucleotide binding;GO:0003674//molecular_function;GO:0003824//catalytic activity;GO:0003924//GTPase activity;GO:0004386//helicase activity;GO:0005215//transporter activity;GO:0005260//intracellularly ATP-gated chloride channel activity;GO:0005319//lipid transporter activity;GO:0005488//binding;GO:0005524//ATP binding;GO:0005525//GTP binding;GO:0009378//four-way junction helicase activ…	GO:0000910//cytokinesis;GO:0006281//DNA repair;GO:0006289//nucleotide-excision repair;GO:0006310//DNA recombination;GO:0006810//transport;GO:0006817//phosphate ion transport;GO:0006824//cobalt ion transport;GO:0006869//lipid transport;GO:0007601//visual perception;GO:0008150//biological_process;GO:0008272//sulfate transport;GO:0015675//nickel cation transport;GO:0015689//molybdate ion transport;G…
Isoform0001092	4.204	6.843	9.165	10.315	ABCG39	KAH0450492.1 hypothetical protein IEQ34_021184 [Dendrobium chrysotoxum]	-	-	-	-	GO:0005575//cellular_component;GO:0005887//integral component of plasma membrane;GO:0009380//excinuclease repair complex;GO:0009898//cytoplasmic side of plasma membrane;GO:0016020//membrane;GO:0016021//integral component of membrane;GO:0043190//ATP-binding cassette (ABC) transporter complex;GO:0055051//ATP-binding cassette (ABC) transporter complex, integrated substrate binding;GO:0055052//ATP-bi…	GO:0003674//molecular_function;GO:0003697//single-stranded DNA binding;GO:0003924//GTPase activity;GO:0005319//lipid transporter activity;GO:0005524//ATP binding;GO:0005525//GTP binding;GO:0009381//excinuclease ABC activity;GO:0015220//choline transmembrane transporter activity;GO:0015221//lipopolysaccharide transmembrane transporter activity;GO:0015412//ABC-type molybdate transporter activity;GO…	GO:0000910//cytokinesis;GO:0006281//DNA repair;GO:0006289//nucleotide-excision repair;GO:0006810//transport;GO:0006817//phosphate ion transport;GO:0006824//cobalt ion transport;GO:0006869//lipid transport;GO:0007601//visual perception;GO:0008150//biological_process;GO:0008272//sulfate transport;GO:0015675//nickel cation transport;GO:0015689//molybdate ion transport;GO:0015706//nitrate transport;G…
Isoform0001096	0.161	0.101	0.052	0.025	psbB	UDI13240.1 photosystem II 47 kDa protein [Dendrobium candidum]	Metabolism;Metabolism	Global and overview maps;Energy metabolism	ko01100//Metabolic pathways;ko00195//Photosynthesis	K02704;K02704	GO:0005575//cellular_component;GO:0005622//intracellular anatomical structure;GO:0005737//cytoplasm;GO:0009507//chloroplast;GO:0009512//cytochrome b6f complex;GO:0009521//photosystem;GO:0009523//photosystem II;GO:0009532//plastid stroma;GO:0009534//chloroplast thylakoid;GO:0009535//chloroplast thylakoid membrane;GO:0009536//plastid;GO:0009538//photosystem I reaction center;GO:0009539//photosystem…	GO:0003674//molecular_function;GO:0003824//catalytic activity;GO:0005488//binding;GO:0009055//electron transfer activity;GO:0016168//chlorophyll binding;GO:0016491//oxidoreductase activity;GO:0042301//phosphate ion binding;GO:0043167//ion binding;GO:0043168//anion binding;GO:0045156//electron transporter, transferring electrons within the cyclic electron transport pathway of photosynthesis activi…	GO:0006091//generation of precursor metabolites and energy;GO:0006464//cellular protein modification process;GO:0006807//nitrogen compound metabolic process;GO:0008150//biological_process;GO:0008152//metabolic process;GO:0009765//photosynthesis, light harvesting;GO:0009767//photosynthetic electron transport chain;GO:0009769//photosynthesis, light harvesting in photosystem II;GO:0009772//photosynt…
Isoform0001097	0.386	0.368	0.154	0.099	--	XP_020677597.1 uncharacterized protein LOC110096149 [Dendrobium catenatum]	-	-	-	-	-	-	-
Isoform0001098	0.611	2.379	2.663	3.007	PCMP-H52	KAH0470037.1 hypothetical protein IEQ34_001595 [Dendrobium chrysotoxum]	-	-	-	-	-	-	-
Isoform0001099	14.086	9.925	5.464	5.008	OsI_027381	KAG0463986.1 hypothetical protein HPP92_020055 [Vanilla planifolia]	-	-	-	-	-	GO:0008773//[protein-PII] uridylyltransferase activity	GO:0018177//protein uridylylation
Isoform0001103	2.903	5.434	9.246	9.833	ABCC14	XP_020688523.1 ABC transporter C family member 14 [Dendrobium catenatum]	Environmental Information Processing	Membrane transport	ko02010//ABC transporters	K05666	GO:0005575//cellular_component;GO:0005887//integral component of plasma membrane;GO:0009380//excinuclease repair complex;GO:0009898//cytoplasmic side of plasma membrane;GO:0016021//integral component of membrane;GO:0043190//ATP-binding cassette (ABC) transporter complex;GO:0055051//ATP-binding cassette (ABC) transporter complex, integrated substrate binding;GO:0055052//ATP-binding cassette (ABC) …	GO:0000166//nucleotide binding;GO:0003677//DNA binding;GO:0003924//GTPase activity;GO:0005260//intracellularly ATP-gated chloride channel activity;GO:0005319//lipid transporter activity;GO:0005524//ATP binding;GO:0005525//GTP binding;GO:0009381//excinuclease ABC activity;GO:0015220//choline transmembrane transporter activity;GO:0015221//lipopolysaccharide transmembrane transporter activity;GO:001…	GO:0000910//cytokinesis;GO:0006289//nucleotide-excision repair;GO:0006810//transport;GO:0006817//phosphate ion transport;GO:0006824//cobalt ion transport;GO:0006855//xenobiotic transmembrane transport;GO:0006869//lipid transport;GO:0007601//visual perception;GO:0008150//biological_process;GO:0008272//sulfate transport;GO:0015675//nickel cation transport;GO:0015689//molybdate ion transport;GO:0015…
Isoform0001106	0.068	0.06	0.028	0.005	psaB	AMM06269.1 'photosystem I P700 apoprotein A1 [Vicia sativa]	Metabolism;Metabolism	Global and overview maps;Energy metabolism	ko01100//Metabolic pathways;ko00195//Photosynthesis	K02690;K02690	GO:0009522//photosystem I;GO:0009538//photosystem I reaction center;GO:0009579//thylakoid;GO:0016021//integral component of membrane	GO:0016168//chlorophyll binding	GO:0015979//photosynthesis
Isoform0001110	4.225	6.627	8.546	9.627	ABCG39	KAH0450492.1 hypothetical protein IEQ34_021184 [Dendrobium chrysotoxum]	-	-	-	-	GO:0005575//cellular_component;GO:0005887//integral component of plasma membrane;GO:0009380//excinuclease repair complex;GO:0009898//cytoplasmic side of plasma membrane;GO:0016020//membrane;GO:0016021//integral component of membrane;GO:0043190//ATP-binding cassette (ABC) transporter complex;GO:0055051//ATP-binding cassette (ABC) transporter complex, integrated substrate binding;GO:0055052//ATP-bi…	GO:0003674//molecular_function;GO:0003697//single-stranded DNA binding;GO:0003924//GTPase activity;GO:0005319//lipid transporter activity;GO:0005524//ATP binding;GO:0005525//GTP binding;GO:0009381//excinuclease ABC activity;GO:0015220//choline transmembrane transporter activity;GO:0015221//lipopolysaccharide transmembrane transporter activity;GO:0015412//ABC-type molybdate transporter activity;GO…	GO:0000910//cytokinesis;GO:0006281//DNA repair;GO:0006289//nucleotide-excision repair;GO:0006810//transport;GO:0006817//phosphate ion transport;GO:0006824//cobalt ion transport;GO:0006869//lipid transport;GO:0007601//visual perception;GO:0008150//biological_process;GO:0008272//sulfate transport;GO:0015675//nickel cation transport;GO:0015689//molybdate ion transport;GO:0015706//nitrate transport;G…
Isoform0001111	4.631	3.492	2.416	2.185	ABCB1	XP_020571569.1 ABC transporter B family member 1 [Phalaenopsis equestris]	Environmental Information Processing	Membrane transport	ko02010//ABC transporters	K05658	GO:0005575//cellular_component;GO:0005737//cytoplasm;GO:0005887//integral component of plasma membrane;GO:0009380//excinuclease repair complex;GO:0009898//cytoplasmic side of plasma membrane;GO:0016021//integral component of membrane;GO:0043190//ATP-binding cassette (ABC) transporter complex;GO:0055051//ATP-binding cassette (ABC) transporter complex, integrated substrate binding;GO:0055052//ATP-b…	GO:0003674//molecular_function;GO:0003924//GTPase activity;GO:0004020//adenylylsulfate kinase activity;GO:0004140//dephospho-CoA kinase activity;GO:0005260//intracellularly ATP-gated chloride channel activity;GO:0005319//lipid transporter activity;GO:0005524//ATP binding;GO:0005525//GTP binding;GO:0009381//excinuclease ABC activity;GO:0015220//choline transmembrane transporter activity;GO:0015221…	GO:0000910//cytokinesis;GO:0006289//nucleotide-excision repair;GO:0006790//sulfur compound metabolic process;GO:0006810//transport;GO:0006817//phosphate ion transport;GO:0006824//cobalt ion transport;GO:0006855//xenobiotic transmembrane transport;GO:0006869//lipid transport;GO:0007186//G protein-coupled receptor signaling pathway;GO:0007601//visual perception;GO:0008150//biological_process;GO:000…
Isoform0001113	4.066	6.551	11.856	11.882	ABCC14	KAG0452559.1 hypothetical protein HPP92_025223 [Vanilla planifolia]	Environmental Information Processing	Membrane transport	ko02010//ABC transporters	K05666	GO:0005575//cellular_component;GO:0005887//integral component of plasma membrane;GO:0009380//excinuclease repair complex;GO:0009898//cytoplasmic side of plasma membrane;GO:0016021//integral component of membrane;GO:0043190//ATP-binding cassette (ABC) transporter complex;GO:0055051//ATP-binding cassette (ABC) transporter complex, integrated substrate binding;GO:0055052//ATP-binding cassette (ABC) …	GO:0005260//intracellularly ATP-gated chloride channel activity;GO:0005319//lipid transporter activity;GO:0005524//ATP binding;GO:0005525//GTP binding;GO:0009381//excinuclease ABC activity;GO:0015220//choline transmembrane transporter activity;GO:0015221//lipopolysaccharide transmembrane transporter activity;GO:0015412//ABC-type molybdate transporter activity;GO:0015413//ABC-type nickel transport…	GO:0000910//cytokinesis;GO:0006289//nucleotide-excision repair;GO:0006810//transport;GO:0006817//phosphate ion transport;GO:0006824//cobalt ion transport;GO:0006855//xenobiotic transmembrane transport;GO:0006869//lipid transport;GO:0007601//visual perception;GO:0008150//biological_process;GO:0008272//sulfate transport;GO:0015675//nickel cation transport;GO:0015689//molybdate ion transport;GO:0015…
Isoform0001120	0.138	0.08	0.068	0.02	accD	XP_043612454.1 cytochrome f-like [Erigeron canadensis]	Metabolism;Metabolism	Global and overview maps;Energy metabolism	ko01100//Metabolic pathways;ko00195//Photosynthesis	K02634;K02634	GO:0009317//acetyl-CoA carboxylase complex;GO:0009522//photosystem I;GO:0009538//photosystem I reaction center;GO:0009579//thylakoid;GO:0016021//integral component of membrane	GO:0003674//molecular_function;GO:0003989//acetyl-CoA carboxylase activity	GO:0006633//fatty acid biosynthetic process;GO:0015979//photosynthesis;GO:0019684//photosynthesis, light reaction
Isoform0001151	0.06	0.033	0.029	0.005	rpoC2	YP_009347695.1 DNA-directed RNA polymerase beta'' chain [Anoectochilus emeiensis]	Genetic Information Processing	Transcription	ko03020//RNA polymerase	K03046	GO:0000276//mitochondrial proton-transporting ATP synthase complex, coupling factor F(o);GO:0000314//organellar small ribosomal subunit;GO:0000345//cytosolic DNA-directed RNA polymerase complex;GO:0005840//ribosome;GO:0022627//cytosolic small ribosomal subunit;GO:0033177//proton-transporting two-sector ATPase complex, proton-transporting domain;GO:0045263//proton-transporting ATP synthase complex…	GO:0003677//DNA binding;GO:0003735//structural constituent of ribosome;GO:0003899//DNA-directed 5'-3' RNA polymerase activity;GO:0015078//proton transmembrane transporter activity;GO:0046933//proton-transporting ATP synthase activity, rotational mechanism	GO:0006351//transcription, DNA-templated;GO:0006412//translation;GO:0015986//ATP synthesis coupled proton transport;GO:1902600//proton transmembrane transport
Isoform0001155	3.137	4.333	5.678	6.281	ALA5	XP_020704327.1 probable phospholipid-transporting ATPase 4 [Dendrobium catenatum]	-	-	-	-	-	GO:0005375//copper ion transmembrane transporter activity;GO:0005388//P-type calcium transporter activity;GO:0015434//ABC-type cadmium transporter activity;GO:0015444//P-type magnesium transporter activity;GO:0016787//hydrolase activity;GO:0042625//ATPase-coupled ion transmembrane transporter activity;GO:0046873//metal ion transmembrane transporter activity	GO:0006545//glycine biosynthetic process;GO:0006564//L-serine biosynthetic process;GO:0006816//calcium ion transport;GO:0006825//copper ion transport;GO:0008152//metabolic process;GO:0015691//cadmium ion transport;GO:0015693//magnesium ion transport;GO:0030001//metal ion transport
Isoform0001168	1.188	1.902	2.288	2.483	CHR28	KAH0469175.1 hypothetical protein IEQ34_002407 [Dendrobium chrysotoxum]	-	-	-	-	GO:0000109//nucleotide-excision repair complex	GO:0046872//metal ion binding	GO:0006289//nucleotide-excision repair
Isoform0001173	1.892	1.288	0.414	0.29	ABCC8	KAH0450481.1 hypothetical protein IEQ34_021173 [Dendrobium chrysotoxum]	Environmental Information Processing	Membrane transport	ko02010//ABC transporters	K05665	GO:0000325//plant-type vacuole;GO:0005575//cellular_component;GO:0005622//intracellular anatomical structure;GO:0005737//cytoplasm;GO:0005773//vacuole;GO:0005774//vacuolar membrane;GO:0005887//integral component of plasma membrane;GO:0009288//bacterial-type flagellum;GO:0009380//excinuclease repair complex;GO:0009898//cytoplasmic side of plasma membrane;GO:0016020//membrane;GO:0016021//integral c…	GO:0000166//nucleotide binding;GO:0003674//molecular_function;GO:0003677//DNA binding;GO:0003824//catalytic activity;GO:0003924//GTPase activity;GO:0004527//exonuclease activity;GO:0005215//transporter activity;GO:0005260//intracellularly ATP-gated chloride channel activity;GO:0005319//lipid transporter activity;GO:0005488//binding;GO:0005524//ATP binding;GO:0005525//GTP binding;GO:0008559//ABC-t…	GO:0000910//cytokinesis;GO:0001539//cilium or flagellum-dependent cell motility;GO:0006260//DNA replication;GO:0006289//nucleotide-excision repair;GO:0006310//DNA recombination;GO:0006400//tRNA modification;GO:0006777//Mo-molybdopterin cofactor biosynthetic process;GO:0006810//transport;GO:0006817//phosphate ion transport;GO:0006824//cobalt ion transport;GO:0006855//xenobiotic transmembrane trans…
Isoform0001180	82.792	56.961	30.669	29.516	CAT1	XP_020703661.1 catalase isozyme 1 [Dendrobium catenatum]	Metabolism;Metabolism;Metabolism;Metabolism;Environmental Information Processing;Cellular Processes;Metabolism	Global and overview maps;Global and overview maps;Global and overview maps;Carbohydrate metabolism;Signal transduction;Transport and catabolism;Amino acid metabolism	ko01100//Metabolic pathways;ko01110//Biosynthesis of secondary metabolites;ko01200//Carbon metabolism;ko00630//Glyoxylate and dicarboxylate metabolism;ko04016//MAPK signaling pathway - plant;ko04146//Peroxisome;ko00380//Tryptophan metabolism	K03781;K03781;K03781;K03781;K03781;K03781;K03781	-	GO:0004096//catalase activity;GO:0020037//heme binding	-
Isoform0001199	1.242	3.375	5.721	5.028	ABCG35	KAH0455763.1 hypothetical protein IEQ34_015795 [Dendrobium chrysotoxum]	-	-	-	-	GO:0005575//cellular_component;GO:0005887//integral component of plasma membrane;GO:0009898//cytoplasmic side of plasma membrane;GO:0016020//membrane;GO:0016021//integral component of membrane;GO:0043190//ATP-binding cassette (ABC) transporter complex;GO:0055051//ATP-binding cassette (ABC) transporter complex, integrated substrate binding;GO:0055052//ATP-binding cassette (ABC) transporter complex…	GO:0003674//molecular_function;GO:0003924//GTPase activity;GO:0005319//lipid transporter activity;GO:0005524//ATP binding;GO:0005525//GTP binding;GO:0015221//lipopolysaccharide transmembrane transporter activity;GO:0015412//ABC-type molybdate transporter activity;GO:0015413//ABC-type nickel transporter activity;GO:0015414//ABC-type nitrate transporter activity;GO:0015415//ATPase-coupled phosphate…	GO:0000910//cytokinesis;GO:0006810//transport;GO:0006817//phosphate ion transport;GO:0006824//cobalt ion transport;GO:0006869//lipid transport;GO:0007601//visual perception;GO:0008150//biological_process;GO:0008272//sulfate transport;GO:0015675//nickel cation transport;GO:0015689//molybdate ion transport;GO:0015706//nitrate transport;GO:0015716//organic phosphonate transport;GO:0015753//D-xylose …
Isoform0001202	12.917	22.886	31.647	30.684	CAM	CAA67054.1 calmodulin-2 [Capsicum annuum]	Organismal Systems;Environmental Information Processing;Environmental Information Processing	Environmental adaptation;Signal transduction;Signal transduction	ko04626//Plant-pathogen interaction;ko04016//MAPK signaling pathway - plant;ko04070//Phosphatidylinositol signaling system	K02183;K02183;K02183	-	GO:0005509//calcium ion binding;GO:0005515//protein binding;GO:0051537//2 iron, 2 sulfur cluster binding	-
Isoform0001204	1.096	4.108	6.567	5.989	ABCG44	KAH0455763.1 hypothetical protein IEQ34_015795 [Dendrobium chrysotoxum]	-	-	-	-	GO:0005575//cellular_component;GO:0005887//integral component of plasma membrane;GO:0009380//excinuclease repair complex;GO:0009898//cytoplasmic side of plasma membrane;GO:0016020//membrane;GO:0016021//integral component of membrane;GO:0043190//ATP-binding cassette (ABC) transporter complex;GO:0055051//ATP-binding cassette (ABC) transporter complex, integrated substrate binding;GO:0055052//ATP-bi…	GO:0003674//molecular_function;GO:0003924//GTPase activity;GO:0005319//lipid transporter activity;GO:0005524//ATP binding;GO:0005525//GTP binding;GO:0009381//excinuclease ABC activity;GO:0015220//choline transmembrane transporter activity;GO:0015221//lipopolysaccharide transmembrane transporter activity;GO:0015412//ABC-type molybdate transporter activity;GO:0015413//ABC-type nickel transporter ac…	GO:0000910//cytokinesis;GO:0006289//nucleotide-excision repair;GO:0006810//transport;GO:0006817//phosphate ion transport;GO:0006824//cobalt ion transport;GO:0006869//lipid transport;GO:0007601//visual perception;GO:0008150//biological_process;GO:0008272//sulfate transport;GO:0015675//nickel cation transport;GO:0015689//molybdate ion transport;GO:0015706//nitrate transport;GO:0015716//organic phos…
Isoform0001215	15.908	10.635	6.342	5.702	GLR3.7	KAH0451755.1 hypothetical protein IEQ34_019054 [Dendrobium chrysotoxum]	-	-	-	-	GO:0005575//cellular_component;GO:0005622//intracellular anatomical structure;GO:0005886//plasma membrane;GO:0005911//cell-cell junction;GO:0009506//plasmodesma;GO:0016020//membrane;GO:0016021//integral component of membrane;GO:0030054//cell junction;GO:0031224//intrinsic component of membrane;GO:0055044//symplast;GO:0071944//cell periphery	GO:0003674//molecular_function;GO:0004888//transmembrane signaling receptor activity;GO:0004970//ionotropic glutamate receptor activity;GO:0005215//transporter activity;GO:0005216//ion channel activity;GO:0005230//extracellular ligand-gated ion channel activity;GO:0005261//cation channel activity;GO:0005262//calcium channel activity;GO:0008066//glutamate receptor activity;GO:0008324//cation trans…	GO:0001101//response to acid chemical;GO:0006810//transport;GO:0006811//ion transport;GO:0006812//cation transport;GO:0006816//calcium ion transport;GO:0007154//cell communication;GO:0007165//signal transduction;GO:0007166//cell surface receptor signaling pathway;GO:0007215//glutamate receptor signaling pathway;GO:0008150//biological_process;GO:0009719//response to endogenous stimulus;GO:0009987/…
Isoform0001217	9.505	11.522	6.775	5.749	FTSHI5	XP_020580621.1 probable inactive ATP-dependent zinc metalloprotease FTSHI 5, chloroplastic [Phalaenopsis equestris]	-	-	-	-	GO:0000502//proteasome complex;GO:0005575//cellular_component;GO:0005622//intracellular anatomical structure;GO:0005737//cytoplasm;GO:0005739//mitochondrion;GO:0005886//plasma membrane;GO:0005911//cell-cell junction;GO:0009506//plasmodesma;GO:0009507//chloroplast;GO:0009526//plastid envelope;GO:0009536//plastid;GO:0009941//chloroplast envelope;GO:0016020//membrane;GO:0016021//integral component o…	GO:0000166//nucleotide binding;GO:0003674//molecular_function;GO:0003678//DNA helicase activity;GO:0003824//catalytic activity;GO:0004175//endopeptidase activity;GO:0004176//ATP-dependent peptidase activity;GO:0004222//metalloendopeptidase activity;GO:0005198//structural molecule activity;GO:0005488//binding;GO:0005524//ATP binding;GO:0008134//transcription factor binding;GO:0008233//peptidase ac…	GO:0006355//regulation of transcription, DNA-templated;GO:0006508//proteolysis;GO:0006807//nitrogen compound metabolic process;GO:0008150//biological_process;GO:0008152//metabolic process;GO:0010498//proteasomal protein catabolic process;GO:0019538//protein metabolic process;GO:0019941//modification-dependent protein catabolic process;GO:0031412//gas vesicle organization;GO:0043170//macromolecule…
Isoform0001237	1.622	3.812	6.838	5.904	ABCG44	KAH0455763.1 hypothetical protein IEQ34_015795 [Dendrobium chrysotoxum]	-	-	-	-	GO:0005575//cellular_component;GO:0005887//integral component of plasma membrane;GO:0009380//excinuclease repair complex;GO:0009898//cytoplasmic side of plasma membrane;GO:0016020//membrane;GO:0016021//integral component of membrane;GO:0043190//ATP-binding cassette (ABC) transporter complex;GO:0055051//ATP-binding cassette (ABC) transporter complex, integrated substrate binding;GO:0055052//ATP-bi…	GO:0003674//molecular_function;GO:0003924//GTPase activity;GO:0005319//lipid transporter activity;GO:0005524//ATP binding;GO:0005525//GTP binding;GO:0009381//excinuclease ABC activity;GO:0015220//choline transmembrane transporter activity;GO:0015221//lipopolysaccharide transmembrane transporter activity;GO:0015412//ABC-type molybdate transporter activity;GO:0015413//ABC-type nickel transporter ac…	GO:0000910//cytokinesis;GO:0006289//nucleotide-excision repair;GO:0006810//transport;GO:0006817//phosphate ion transport;GO:0006824//cobalt ion transport;GO:0006869//lipid transport;GO:0007601//visual perception;GO:0008150//biological_process;GO:0008272//sulfate transport;GO:0015675//nickel cation transport;GO:0015689//molybdate ion transport;GO:0015706//nitrate transport;GO:0015716//organic phos…
Isoform0001240	5.416	3.565	1.655	1.23	TOC159	KAH0469482.1 hypothetical protein IEQ34_001040 [Dendrobium chrysotoxum]	-	-	-	-	GO:0005737//cytoplasm;GO:0005840//ribosome	GO:0003723//RNA binding;GO:0003735//structural constituent of ribosome;GO:0003924//GTPase activity;GO:0005525//GTP binding;GO:0019843//rRNA binding;GO:0043022//ribosome binding;GO:0051539//4 iron, 4 sulfur cluster binding	GO:0006400//tRNA modification;GO:0006412//translation;GO:0042254//ribosome biogenesis
Isoform0001253	0.57	0.407	0.311	0.278	At5g03900	PKU80738.1 Uncharacterized protein MA16_Dca027787 [Dendrobium catenatum]	-	-	-	-	-	-	-
Isoform0001256	34.156	22.127	13.043	10.885	HPR-A	XP_020595371.1 glycerate dehydrogenase [Phalaenopsis equestris]	Metabolism;Metabolism;Metabolism;Metabolism;Metabolism	Global and overview maps;Global and overview maps;Global and overview maps;Carbohydrate metabolism;Amino acid metabolism	ko01100//Metabolic pathways;ko01110//Biosynthesis of secondary metabolites;ko01200//Carbon metabolism;ko00630//Glyoxylate and dicarboxylate metabolism;ko00260//Glycine, serine and threonine metabolism	K15893;K15893;K15893;K15893;K15893	-	GO:0004617//phosphoglycerate dehydrogenase activity;GO:0016616//oxidoreductase activity, acting on the CH-OH group of donors, NAD or NADP as acceptor;GO:0051287//NAD binding	GO:0006564//L-serine biosynthetic process;GO:0015074//DNA integration
Isoform0001260	4.184	2.922	1.399	1.139	TOC159	KAH0469482.1 hypothetical protein IEQ34_001040 [Dendrobium chrysotoxum]	-	-	-	-	GO:0005737//cytoplasm	GO:0003924//GTPase activity;GO:0004602//glutathione peroxidase activity;GO:0005525//GTP binding;GO:0019843//rRNA binding;GO:0043022//ribosome binding;GO:0051539//4 iron, 4 sulfur cluster binding	GO:0006400//tRNA modification;GO:0006979//response to oxidative stress;GO:0042254//ribosome biogenesis
Isoform0001266	0.96	1.949	2.402	2.232	RPS2	XP_020703810.1 probable disease resistance protein At1g61300 [Dendrobium catenatum]	Organismal Systems	Environmental adaptation	ko04626//Plant-pathogen interaction	K13459	-	GO:0005515//protein binding;GO:0005525//GTP binding;GO:0016818//hydrolase activity, acting on acid anhydrides, in phosphorus-containing anhydrides;GO:0043531//ADP binding	GO:0032297//negative regulation of DNA-dependent DNA replication initiation
Isoform0001270	7.625	5.298	2.895	2.18	CHLH	KAH0468643.1 hypothetical protein IEQ34_001875 [Dendrobium chrysotoxum]	Metabolism;Metabolism;Metabolism	Global and overview maps;Global and overview maps;Metabolism of cofactors and vitamins	ko01100//Metabolic pathways;ko01110//Biosynthesis of secondary metabolites;ko00860//Porphyrin metabolism	K03403;K03403;K03403	GO:0005575//cellular_component;GO:0005622//intracellular anatomical structure;GO:0005737//cytoplasm;GO:0005739//mitochondrion;GO:0009507//chloroplast;GO:0009526//plastid envelope;GO:0009528//plastid inner membrane;GO:0009532//plastid stroma;GO:0009536//plastid;GO:0009570//chloroplast stroma;GO:0009706//chloroplast inner membrane;GO:0009941//chloroplast envelope;GO:0010007//magnesium chelatase com…	GO:0000166//nucleotide binding;GO:0003674//molecular_function;GO:0003824//catalytic activity;GO:0005488//binding;GO:0005524//ATP binding;GO:0016851//magnesium chelatase activity;GO:0016874//ligase activity;GO:0017076//purine nucleotide binding;GO:0030554//adenyl nucleotide binding;GO:0032553//ribonucleotide binding;GO:0032555//purine ribonucleotide binding;GO:0032559//adenyl ribonucleotide bindin…	GO:0006725//cellular aromatic compound metabolic process;GO:0006778//porphyrin-containing compound metabolic process;GO:0006779//porphyrin-containing compound biosynthetic process;GO:0006807//nitrogen compound metabolic process;GO:0008150//biological_process;GO:0008152//metabolic process;GO:0009058//biosynthetic process;GO:0009236//cobalamin biosynthetic process;GO:0009987//cellular process;GO:00…
Isoform0001284	1.476	2.328	8.081	7.651	ABCG53	XP_020588144.1 ABC transporter G family member 36-like [Phalaenopsis equestris]	-	-	-	-	GO:0005575//cellular_component;GO:0005737//cytoplasm;GO:0005887//integral component of plasma membrane;GO:0009379//Holliday junction helicase complex;GO:0009380//excinuclease repair complex;GO:0009898//cytoplasmic side of plasma membrane;GO:0016020//membrane;GO:0016021//integral component of membrane;GO:0043190//ATP-binding cassette (ABC) transporter complex;GO:0055051//ATP-binding cassette (ABC)…	GO:0000166//nucleotide binding;GO:0003674//molecular_function;GO:0003723//RNA binding;GO:0003724//RNA helicase activity;GO:0003924//GTPase activity;GO:0004386//helicase activity;GO:0005319//lipid transporter activity;GO:0005524//ATP binding;GO:0005525//GTP binding;GO:0009378//four-way junction helicase activity;GO:0009381//excinuclease ABC activity;GO:0015220//choline transmembrane transporter ac…	GO:0000910//cytokinesis;GO:0006281//DNA repair;GO:0006289//nucleotide-excision repair;GO:0006310//DNA recombination;GO:0006400//tRNA modification;GO:0006464//cellular protein modification process;GO:0006576//cellular biogenic amine metabolic process;GO:0006777//Mo-molybdopterin cofactor biosynthetic process;GO:0006810//transport;GO:0006817//phosphate ion transport;GO:0006824//cobalt ion transport…
Isoform0001300	0.276	0.217	0.138	0.103	--	EMS56299.1 Polycomb group protein EMBRYONIC FLOWER 2 [Triticum urartu]	-	-	-	-	-	-	-
Isoform0001307	1.532	4.025	6.01	8.034	PLSC	XP_020584428.1 1-acyl-sn-glycerol-3-phosphate acyltransferase-like [Phalaenopsis equestris]	Metabolism;Metabolism;Metabolism;Metabolism	Global and overview maps;Global and overview maps;Lipid metabolism;Lipid metabolism	ko01100//Metabolic pathways;ko01110//Biosynthesis of secondary metabolites;ko00564//Glycerophospholipid metabolism;ko00561//Glycerolipid metabolism	K13509;K13509;K13509;K13509	-	GO:0004366//glycerol-3-phosphate O-acyltransferase activity;GO:0016746//acyltransferase activity	GO:0008654//phospholipid biosynthetic process
Isoform0001323	1.414	2.635	3.827	3.82	ALA9	XP_020678143.1 putative phospholipid-transporting ATPase 9 isoform X1 [Dendrobium catenatum]	-	-	-	-	GO:0031004//potassium ion-transporting ATPase complex	GO:0005375//copper ion transmembrane transporter activity;GO:0005388//P-type calcium transporter activity;GO:0008556//P-type potassium transmembrane transporter activity;GO:0008967//phosphoglycolate phosphatase activity;GO:0015434//ABC-type cadmium transporter activity;GO:0015444//P-type magnesium transporter activity;GO:0016787//hydrolase activity;GO:0042625//ATPase-coupled ion transmembrane tra…	GO:0006545//glycine biosynthetic process;GO:0006564//L-serine biosynthetic process;GO:0006813//potassium ion transport;GO:0006816//calcium ion transport;GO:0006825//copper ion transport;GO:0008152//metabolic process;GO:0015691//cadmium ion transport;GO:0015693//magnesium ion transport;GO:0030001//metal ion transport
Isoform0001326	2.641	1.586	1.004	0.78	TOC159	KAH0469482.1 hypothetical protein IEQ34_001040 [Dendrobium chrysotoxum]	-	-	-	-	GO:0005737//cytoplasm;GO:0005840//ribosome	GO:0003723//RNA binding;GO:0003735//structural constituent of ribosome;GO:0003924//GTPase activity;GO:0005525//GTP binding;GO:0019843//rRNA binding;GO:0043022//ribosome binding;GO:0051539//4 iron, 4 sulfur cluster binding	GO:0006400//tRNA modification;GO:0006412//translation;GO:0042254//ribosome biogenesis
Isoform0001331	2.567	4.843	8.396	9.042	ABCC4	XP_020688523.1 ABC transporter C family member 14 [Dendrobium catenatum]	Environmental Information Processing	Membrane transport	ko02010//ABC transporters	K05666	GO:0005575//cellular_component;GO:0005887//integral component of plasma membrane;GO:0009380//excinuclease repair complex;GO:0009898//cytoplasmic side of plasma membrane;GO:0016021//integral component of membrane;GO:0043190//ATP-binding cassette (ABC) transporter complex;GO:0055051//ATP-binding cassette (ABC) transporter complex, integrated substrate binding;GO:0055052//ATP-binding cassette (ABC) …	GO:0005260//intracellularly ATP-gated chloride channel activity;GO:0005319//lipid transporter activity;GO:0005524//ATP binding;GO:0005525//GTP binding;GO:0009381//excinuclease ABC activity;GO:0015220//choline transmembrane transporter activity;GO:0015221//lipopolysaccharide transmembrane transporter activity;GO:0015412//ABC-type molybdate transporter activity;GO:0015413//ABC-type nickel transport…	GO:0000910//cytokinesis;GO:0006289//nucleotide-excision repair;GO:0006810//transport;GO:0006817//phosphate ion transport;GO:0006824//cobalt ion transport;GO:0006855//xenobiotic transmembrane transport;GO:0006869//lipid transport;GO:0007601//visual perception;GO:0008150//biological_process;GO:0008272//sulfate transport;GO:0015675//nickel cation transport;GO:0015689//molybdate ion transport;GO:0015…
Isoform0001381	0.506	0.82	1.712	2.368	BRL1	XP_020687526.1 brassinosteroid LRR receptor kinase BRL1-like isoform X1 [Dendrobium catenatum]	-	-	-	-	-	GO:0004672//protein kinase activity;GO:0005515//protein binding;GO:0005524//ATP binding	GO:0006468//protein phosphorylation
Isoform0001388	4.843	3.213	1.832	1.392	CHLH	KAH0468643.1 hypothetical protein IEQ34_001875 [Dendrobium chrysotoxum]	Metabolism;Metabolism;Metabolism	Global and overview maps;Global and overview maps;Metabolism of cofactors and vitamins	ko01100//Metabolic pathways;ko01110//Biosynthesis of secondary metabolites;ko00860//Porphyrin metabolism	K03403;K03403;K03403	GO:0010007//magnesium chelatase complex	GO:0005488//binding;GO:0016851//magnesium chelatase activity;GO:0051116//cobaltochelatase activity	GO:0009058//biosynthetic process;GO:0009236//cobalamin biosynthetic process;GO:0015995//chlorophyll biosynthetic process
Isoform0001391	0.11	0.124	0.025	0.093	--	GFY81098.1 hypothetical protein Acr_01g0009070 [Actinidia rufa]	-	-	-	-	-	-	-
Isoform0001397	20.855	11.341	11.752	8.822	ycf68-1	PPR87032.1 hypothetical protein GOBAR_AA33653 [Gossypium barbadense]	-	-	-	-	-	-	-
Isoform0001402	0.546	0.69	1.048	1.109	--	XP_020685167.1 uncharacterized protein LOC110101563 isoform X2 [Dendrobium catenatum]	-	-	-	-	-	-	-
Isoform0001409	3.809	6.211	9.08	8.267	DCL4	XP_020674799.1 endoribonuclease Dicer homolog 4 isoform X2 [Dendrobium catenatum]	-	-	-	-	GO:0005575//cellular_component;GO:0005622//intracellular anatomical structure;GO:0005634//nucleus;GO:0005737//cytoplasm;GO:0009380//excinuclease repair complex;GO:0016442//RISC complex;GO:0031332//RNAi effector complex;GO:0032991//protein-containing complex;GO:0043226//organelle;GO:0043227//membrane-bounded organelle;GO:0043229//intracellular organelle;GO:0043231//intracellular membrane-bounded o…	GO:0000166//nucleotide binding;GO:0003674//molecular_function;GO:0003676//nucleic acid binding;GO:0003677//DNA binding;GO:0003690//double-stranded DNA binding;GO:0003723//RNA binding;GO:0003824//catalytic activity;GO:0004386//helicase activity;GO:0004518//nuclease activity;GO:0004519//endonuclease activity;GO:0004521//endoribonuclease activity;GO:0004525//ribonuclease III activity;GO:0004540//rib…	GO:0000003//reproduction;GO:0002252//immune effector process;GO:0002376//immune system process;GO:0003002//regionalization;GO:0003006//developmental process involved in reproduction;GO:0006139//nucleobase-containing compound metabolic process;GO:0006259//DNA metabolic process;GO:0006268//DNA unwinding involved in DNA replication;GO:0006281//DNA repair;GO:0006289//nucleotide-excision repair;GO:000…
Isoform0001415	1.094	2.797	2.463	3.735	RE1	KAD3338394.1 hypothetical protein E3N88_33915 [Mikania micrantha]	-	-	-	-	-	-	GO:0015074//DNA integration
Isoform0001421	2.431	3.795	4.982	5.715	ALA7	XP_020704327.1 probable phospholipid-transporting ATPase 4 [Dendrobium catenatum]	-	-	-	-	-	GO:0005375//copper ion transmembrane transporter activity;GO:0005388//P-type calcium transporter activity;GO:0015434//ABC-type cadmium transporter activity;GO:0015444//P-type magnesium transporter activity;GO:0016787//hydrolase activity;GO:0042625//ATPase-coupled ion transmembrane transporter activity;GO:0046873//metal ion transmembrane transporter activity	GO:0006545//glycine biosynthetic process;GO:0006564//L-serine biosynthetic process;GO:0006816//calcium ion transport;GO:0006825//copper ion transport;GO:0008152//metabolic process;GO:0015691//cadmium ion transport;GO:0015693//magnesium ion transport;GO:0030001//metal ion transport
Isoform0001428	0.157	0.068	0.078	0.042	petA	XP_043612454.1 cytochrome f-like [Erigeron canadensis]	Metabolism;Metabolism	Global and overview maps;Energy metabolism	ko01100//Metabolic pathways;ko00195//Photosynthesis	K02634;K02634	GO:0009522//photosystem I;GO:0009538//photosystem I reaction center;GO:0009579//thylakoid;GO:0016021//integral component of membrane;GO:0031361//integral component of thylakoid membrane	GO:0003674//molecular_function;GO:0005506//iron ion binding;GO:0009055//electron transfer activity;GO:0020037//heme binding	GO:0015979//photosynthesis;GO:0019684//photosynthesis, light reaction
Isoform0001434	4.296	5.582	8.693	10.236	--	PKA47543.1 hypothetical protein AXF42_Ash014739 [Apostasia shenzhenica]	-	-	-	-	-	GO:0047570//3-oxoadipate enol-lactonase activity;GO:0070205//2-succinyl-6-hydroxy-2,4-cyclohexadiene-1-carboxylate synthase activity	GO:0009234//menaquinone biosynthetic process;GO:0042952//beta-ketoadipate pathway
Isoform0001439	3.196	2.19	1.56	1.361	ABCB1	XP_020571569.1 ABC transporter B family member 1 [Phalaenopsis equestris]	Environmental Information Processing	Membrane transport	ko02010//ABC transporters	K05658	GO:0005575//cellular_component;GO:0005737//cytoplasm;GO:0005887//integral component of plasma membrane;GO:0009380//excinuclease repair complex;GO:0009898//cytoplasmic side of plasma membrane;GO:0016021//integral component of membrane;GO:0043190//ATP-binding cassette (ABC) transporter complex;GO:0055051//ATP-binding cassette (ABC) transporter complex, integrated substrate binding;GO:0055052//ATP-b…	GO:0003674//molecular_function;GO:0003924//GTPase activity;GO:0004020//adenylylsulfate kinase activity;GO:0004140//dephospho-CoA kinase activity;GO:0004385//guanylate kinase activity;GO:0005260//intracellularly ATP-gated chloride channel activity;GO:0005319//lipid transporter activity;GO:0005524//ATP binding;GO:0005525//GTP binding;GO:0009381//excinuclease ABC activity;GO:0015220//choline transme…	GO:0000910//cytokinesis;GO:0006289//nucleotide-excision repair;GO:0006790//sulfur compound metabolic process;GO:0006810//transport;GO:0006817//phosphate ion transport;GO:0006824//cobalt ion transport;GO:0006855//xenobiotic transmembrane transport;GO:0006869//lipid transport;GO:0007186//G protein-coupled receptor signaling pathway;GO:0007601//visual perception;GO:0008150//biological_process;GO:000…
Isoform0001441	4.318	7.966	13.837	15.308	ABCC14	XP_020688523.1 ABC transporter C family member 14 [Dendrobium catenatum]	Environmental Information Processing	Membrane transport	ko02010//ABC transporters	K05666	GO:0005575//cellular_component;GO:0005887//integral component of plasma membrane;GO:0009380//excinuclease repair complex;GO:0009898//cytoplasmic side of plasma membrane;GO:0016021//integral component of membrane;GO:0043190//ATP-binding cassette (ABC) transporter complex;GO:0055051//ATP-binding cassette (ABC) transporter complex, integrated substrate binding;GO:0055052//ATP-binding cassette (ABC) …	GO:0005260//intracellularly ATP-gated chloride channel activity;GO:0005319//lipid transporter activity;GO:0005524//ATP binding;GO:0005525//GTP binding;GO:0009381//excinuclease ABC activity;GO:0015220//choline transmembrane transporter activity;GO:0015221//lipopolysaccharide transmembrane transporter activity;GO:0015412//ABC-type molybdate transporter activity;GO:0015413//ABC-type nickel transport…	GO:0000910//cytokinesis;GO:0006289//nucleotide-excision repair;GO:0006810//transport;GO:0006817//phosphate ion transport;GO:0006824//cobalt ion transport;GO:0006855//xenobiotic transmembrane transport;GO:0006869//lipid transport;GO:0007601//visual perception;GO:0008150//biological_process;GO:0008272//sulfate transport;GO:0015675//nickel cation transport;GO:0015689//molybdate ion transport;GO:0015…
Isoform0001452	2.232	4.491	6.582	6.779	ALA9	XP_020678143.1 putative phospholipid-transporting ATPase 9 isoform X1 [Dendrobium catenatum]	-	-	-	-	GO:0031004//potassium ion-transporting ATPase complex	GO:0005375//copper ion transmembrane transporter activity;GO:0005388//P-type calcium transporter activity;GO:0008556//P-type potassium transmembrane transporter activity;GO:0008967//phosphoglycolate phosphatase activity;GO:0015434//ABC-type cadmium transporter activity;GO:0015444//P-type magnesium transporter activity;GO:0016787//hydrolase activity;GO:0042625//ATPase-coupled ion transmembrane tra…	GO:0006545//glycine biosynthetic process;GO:0006564//L-serine biosynthetic process;GO:0006813//potassium ion transport;GO:0006816//calcium ion transport;GO:0006825//copper ion transport;GO:0008152//metabolic process;GO:0015691//cadmium ion transport;GO:0015693//magnesium ion transport;GO:0030001//metal ion transport
Isoform0001457	3.856	3.064	1.821	1.758	Os01g0208600	KAH0463816.1 hypothetical protein IEQ34_006602 [Dendrobium chrysotoxum]	Metabolism;Metabolism;Metabolism;Metabolism	Global and overview maps;Global and overview maps;Carbohydrate metabolism;Energy metabolism	ko01100//Metabolic pathways;ko01200//Carbon metabolism;ko00620//Pyruvate metabolism;ko00710//Carbon fixation in photosynthetic organisms	K01595;K01595;K01595;K01595	-	-	-
Isoform0001460	2.485	1.672	1.053	0.754	TOC159	KAH0469482.1 hypothetical protein IEQ34_001040 [Dendrobium chrysotoxum]	-	-	-	-	GO:0005737//cytoplasm;GO:0005840//ribosome	GO:0003723//RNA binding;GO:0003735//structural constituent of ribosome;GO:0003924//GTPase activity;GO:0005525//GTP binding;GO:0019843//rRNA binding;GO:0043022//ribosome binding;GO:0051539//4 iron, 4 sulfur cluster binding	GO:0006400//tRNA modification;GO:0006412//translation;GO:0042254//ribosome biogenesis
Isoform0001464	27.846	14.602	14.392	10.626	--	KAG9455499.1 hypothetical protein H6P81_000007 [Aristolochia fimbriata]	-	-	-	-	-	-	-
Isoform0001470	18.02	13.62	8.166	7.412	EMB2369	KAH0448956.1 hypothetical protein IEQ34_022756 [Dendrobium chrysotoxum]	Genetic Information Processing	Translation	ko00970//Aminoacyl-tRNA biosynthesis	K01869	GO:0005575//cellular_component;GO:0005622//intracellular anatomical structure;GO:0005737//cytoplasm;GO:0005739//mitochondrion;GO:0009507//chloroplast;GO:0009532//plastid stroma;GO:0009536//plastid;GO:0009570//chloroplast stroma;GO:0043226//organelle;GO:0043227//membrane-bounded organelle;GO:0043229//intracellular organelle;GO:0043231//intracellular membrane-bounded organelle	GO:0000166//nucleotide binding;GO:0002161//aminoacyl-tRNA editing activity;GO:0003674//molecular_function;GO:0003676//nucleic acid binding;GO:0003723//RNA binding;GO:0003729//mRNA binding;GO:0003824//catalytic activity;GO:0004812//aminoacyl-tRNA ligase activity;GO:0004822//isoleucine-tRNA ligase activity;GO:0004823//leucine-tRNA ligase activity;GO:0004825//methionine-tRNA ligase activity;GO:00048…	GO:0000003//reproduction;GO:0000372//Group I intron splicing;GO:0000375//RNA splicing, via transesterification reactions;GO:0000376//RNA splicing, via transesterification reactions with guanosine as nucleophile;GO:0003006//developmental process involved in reproduction;GO:0006082//organic acid metabolic process;GO:0006139//nucleobase-containing compound metabolic process;GO:0006396//RNA processin…
Isoform0001476	13.392	8.384	4.639	3.55	CHLH	KAH0468643.1 hypothetical protein IEQ34_001875 [Dendrobium chrysotoxum]	Metabolism;Metabolism;Metabolism	Global and overview maps;Global and overview maps;Metabolism of cofactors and vitamins	ko01100//Metabolic pathways;ko01110//Biosynthesis of secondary metabolites;ko00860//Porphyrin metabolism	K03403;K03403;K03403	GO:0005575//cellular_component;GO:0005622//intracellular anatomical structure;GO:0005737//cytoplasm;GO:0005739//mitochondrion;GO:0009507//chloroplast;GO:0009526//plastid envelope;GO:0009528//plastid inner membrane;GO:0009532//plastid stroma;GO:0009536//plastid;GO:0009570//chloroplast stroma;GO:0009706//chloroplast inner membrane;GO:0009941//chloroplast envelope;GO:0010007//magnesium chelatase com…	GO:0000166//nucleotide binding;GO:0003674//molecular_function;GO:0003824//catalytic activity;GO:0005488//binding;GO:0005524//ATP binding;GO:0016851//magnesium chelatase activity;GO:0016874//ligase activity;GO:0017076//purine nucleotide binding;GO:0030554//adenyl nucleotide binding;GO:0032553//ribonucleotide binding;GO:0032555//purine ribonucleotide binding;GO:0032559//adenyl ribonucleotide bindin…	GO:0006725//cellular aromatic compound metabolic process;GO:0006778//porphyrin-containing compound metabolic process;GO:0006779//porphyrin-containing compound biosynthetic process;GO:0006807//nitrogen compound metabolic process;GO:0008150//biological_process;GO:0008152//metabolic process;GO:0009058//biosynthetic process;GO:0009236//cobalamin biosynthetic process;GO:0009987//cellular process;GO:00…
Isoform0001478	31.974	19.454	10.518	7.224	CHLH	KAH0468643.1 hypothetical protein IEQ34_001875 [Dendrobium chrysotoxum]	Metabolism;Metabolism;Metabolism	Global and overview maps;Global and overview maps;Metabolism of cofactors and vitamins	ko01100//Metabolic pathways;ko01110//Biosynthesis of secondary metabolites;ko00860//Porphyrin metabolism	K03403;K03403;K03403	GO:0005575//cellular_component;GO:0005622//intracellular anatomical structure;GO:0005737//cytoplasm;GO:0005739//mitochondrion;GO:0009507//chloroplast;GO:0009526//plastid envelope;GO:0009528//plastid inner membrane;GO:0009532//plastid stroma;GO:0009536//plastid;GO:0009570//chloroplast stroma;GO:0009706//chloroplast inner membrane;GO:0009941//chloroplast envelope;GO:0010007//magnesium chelatase com…	GO:0000166//nucleotide binding;GO:0003674//molecular_function;GO:0003824//catalytic activity;GO:0005488//binding;GO:0005524//ATP binding;GO:0016851//magnesium chelatase activity;GO:0016874//ligase activity;GO:0017076//purine nucleotide binding;GO:0030554//adenyl nucleotide binding;GO:0032553//ribonucleotide binding;GO:0032555//purine ribonucleotide binding;GO:0032559//adenyl ribonucleotide bindin…	GO:0006725//cellular aromatic compound metabolic process;GO:0006778//porphyrin-containing compound metabolic process;GO:0006779//porphyrin-containing compound biosynthetic process;GO:0006807//nitrogen compound metabolic process;GO:0008150//biological_process;GO:0008152//metabolic process;GO:0009058//biosynthetic process;GO:0009236//cobalamin biosynthetic process;GO:0009987//cellular process;GO:00…
Isoform0001481	2.401	8.573	8.503	8.725	MIK2	PKA52125.1 putative LRR receptor-like serine/threonine-protein kinase [Apostasia shenzhenica]	-	-	-	-	-	GO:0004672//protein kinase activity;GO:0005515//protein binding;GO:0005524//ATP binding	GO:0006468//protein phosphorylation
Isoform0001484	3.921	6.542	10.867	11.213	--	XP_020585644.1 lipid transfer-like protein VAS [Phalaenopsis equestris]	-	-	-	-	-	-	-
Isoform0001488	0.078	0.044	0.04	0.01	psaB	AMM06269.1 'photosystem I P700 apoprotein A1 [Vicia sativa]	Metabolism;Metabolism	Global and overview maps;Energy metabolism	ko01100//Metabolic pathways;ko00195//Photosynthesis	K02690;K02690	GO:0009522//photosystem I;GO:0009538//photosystem I reaction center;GO:0009579//thylakoid;GO:0016021//integral component of membrane	GO:0016168//chlorophyll binding	GO:0015979//photosynthesis
Isoform0001504	1.217	3.614	5.577	5.167	PBL7	KAH0456677.1 hypothetical protein IEQ34_014584 [Dendrobium chrysotoxum]	Organismal Systems	Environmental adaptation	ko04626//Plant-pathogen interaction	K13430	-	GO:0004672//protein kinase activity;GO:0005524//ATP binding	GO:0006468//protein phosphorylation
Isoform0001506	0.161	0.107	0.104	0.031	--	-	-	-	-	-	-	-	-
Isoform0001509	0.352	0.758	1.509	2.311	CERBERUS	XP_020585744.1 putative E3 ubiquitin-protein ligase LIN isoform X1 [Phalaenopsis equestris]	-	-	-	-	-	GO:0003674//molecular_function;GO:0003824//catalytic activity;GO:0004842//ubiquitin-protein transferase activity;GO:0005515//protein binding;GO:0008270//zinc ion binding;GO:0016740//transferase activity;GO:0019787//ubiquitin-like protein transferase activity;GO:0140096//catalytic activity, acting on a protein	GO:0006464//cellular protein modification process;GO:0006807//nitrogen compound metabolic process;GO:0008150//biological_process;GO:0008152//metabolic process;GO:0009877//nodulation;GO:0009987//cellular process;GO:0016567//protein ubiquitination;GO:0019538//protein metabolic process;GO:0032446//protein modification by small protein conjugation;GO:0036211//protein modification process;GO:0043170//…
Isoform0001514	2.161	2.477	4.1	4.4	PDR3	XP_020699798.1 pleiotropic drug resistance protein 3-like isoform X4 [Dendrobium catenatum]	-	-	-	-	GO:0005575//cellular_component;GO:0005887//integral component of plasma membrane;GO:0009380//excinuclease repair complex;GO:0009898//cytoplasmic side of plasma membrane;GO:0016020//membrane;GO:0016021//integral component of membrane;GO:0043190//ATP-binding cassette (ABC) transporter complex;GO:0055051//ATP-binding cassette (ABC) transporter complex, integrated substrate binding;GO:0055052//ATP-bi…	GO:0005319//lipid transporter activity;GO:0005524//ATP binding;GO:0009381//excinuclease ABC activity;GO:0015221//lipopolysaccharide transmembrane transporter activity;GO:0015412//ABC-type molybdate transporter activity;GO:0015413//ABC-type nickel transporter activity;GO:0015414//ABC-type nitrate transporter activity;GO:0015415//ATPase-coupled phosphate ion transmembrane transporter activity;GO:00…	GO:0000910//cytokinesis;GO:0006289//nucleotide-excision repair;GO:0006810//transport;GO:0006817//phosphate ion transport;GO:0006824//cobalt ion transport;GO:0006869//lipid transport;GO:0007601//visual perception;GO:0008150//biological_process;GO:0008272//sulfate transport;GO:0015675//nickel cation transport;GO:0015689//molybdate ion transport;GO:0015706//nitrate transport;GO:0015716//organic phos…
Isoform0001518	1.209	2.88	3.648	3.463	ALA9	XP_020678144.1 putative phospholipid-transporting ATPase 9 isoform X2 [Dendrobium catenatum]	-	-	-	-	GO:0031004//potassium ion-transporting ATPase complex	GO:0005375//copper ion transmembrane transporter activity;GO:0005388//P-type calcium transporter activity;GO:0008556//P-type potassium transmembrane transporter activity;GO:0008967//phosphoglycolate phosphatase activity;GO:0015434//ABC-type cadmium transporter activity;GO:0015444//P-type magnesium transporter activity;GO:0016787//hydrolase activity;GO:0042625//ATPase-coupled ion transmembrane tra…	GO:0006545//glycine biosynthetic process;GO:0006564//L-serine biosynthetic process;GO:0006813//potassium ion transport;GO:0006816//calcium ion transport;GO:0006825//copper ion transport;GO:0008152//metabolic process;GO:0015691//cadmium ion transport;GO:0015693//magnesium ion transport;GO:0030001//metal ion transport
Isoform0001541	0.664	1.075	3.759	7.185	ABCB4	XP_020691557.1 ABC transporter B family member 11 [Dendrobium catenatum]	Environmental Information Processing	Membrane transport	ko02010//ABC transporters	K05658	GO:0005575//cellular_component;GO:0005887//integral component of plasma membrane;GO:0009380//excinuclease repair complex;GO:0009898//cytoplasmic side of plasma membrane;GO:0016021//integral component of membrane;GO:0043190//ATP-binding cassette (ABC) transporter complex;GO:0055051//ATP-binding cassette (ABC) transporter complex, integrated substrate binding;GO:0055052//ATP-binding cassette (ABC) …	GO:0003676//nucleic acid binding;GO:0003924//GTPase activity;GO:0005260//intracellularly ATP-gated chloride channel activity;GO:0005319//lipid transporter activity;GO:0005524//ATP binding;GO:0005525//GTP binding;GO:0009381//excinuclease ABC activity;GO:0015220//choline transmembrane transporter activity;GO:0015221//lipopolysaccharide transmembrane transporter activity;GO:0015412//ABC-type molybda…	GO:0000910//cytokinesis;GO:0006289//nucleotide-excision repair;GO:0006810//transport;GO:0006817//phosphate ion transport;GO:0006824//cobalt ion transport;GO:0006855//xenobiotic transmembrane transport;GO:0006869//lipid transport;GO:0007601//visual perception;GO:0008150//biological_process;GO:0008272//sulfate transport;GO:0015675//nickel cation transport;GO:0015689//molybdate ion transport;GO:0015…
Isoform0001564	2.356	2.738	5.402	6.471	PDR3	XP_028556448.1 pleiotropic drug resistance protein 3-like isoform X2 [Dendrobium catenatum]	-	-	-	-	GO:0005575//cellular_component;GO:0005887//integral component of plasma membrane;GO:0009379//Holliday junction helicase complex;GO:0009380//excinuclease repair complex;GO:0009898//cytoplasmic side of plasma membrane;GO:0016020//membrane;GO:0016021//integral component of membrane;GO:0043190//ATP-binding cassette (ABC) transporter complex;GO:0055051//ATP-binding cassette (ABC) transporter complex, …	GO:0003674//molecular_function;GO:0003723//RNA binding;GO:0003724//RNA helicase activity;GO:0003924//GTPase activity;GO:0004386//helicase activity;GO:0005319//lipid transporter activity;GO:0005524//ATP binding;GO:0005525//GTP binding;GO:0009378//four-way junction helicase activity;GO:0009381//excinuclease ABC activity;GO:0015221//lipopolysaccharide transmembrane transporter activity;GO:0015412//A…	GO:0000910//cytokinesis;GO:0001887//selenium compound metabolic process;GO:0006281//DNA repair;GO:0006289//nucleotide-excision repair;GO:0006310//DNA recombination;GO:0006400//tRNA modification;GO:0006576//cellular biogenic amine metabolic process;GO:0006810//transport;GO:0006817//phosphate ion transport;GO:0006824//cobalt ion transport;GO:0006869//lipid transport;GO:0007601//visual perception;GO…
Isoform0001566	15.256	10.539	6.484	4.856	CHLH	KAH0468643.1 hypothetical protein IEQ34_001875 [Dendrobium chrysotoxum]	Metabolism;Metabolism;Metabolism	Global and overview maps;Global and overview maps;Metabolism of cofactors and vitamins	ko01100//Metabolic pathways;ko01110//Biosynthesis of secondary metabolites;ko00860//Porphyrin metabolism	K03403;K03403;K03403	GO:0005575//cellular_component;GO:0005622//intracellular anatomical structure;GO:0005737//cytoplasm;GO:0005739//mitochondrion;GO:0009507//chloroplast;GO:0009526//plastid envelope;GO:0009528//plastid inner membrane;GO:0009532//plastid stroma;GO:0009536//plastid;GO:0009570//chloroplast stroma;GO:0009706//chloroplast inner membrane;GO:0009941//chloroplast envelope;GO:0010007//magnesium chelatase com…	GO:0000166//nucleotide binding;GO:0003674//molecular_function;GO:0003824//catalytic activity;GO:0005488//binding;GO:0005524//ATP binding;GO:0016851//magnesium chelatase activity;GO:0016874//ligase activity;GO:0017076//purine nucleotide binding;GO:0030554//adenyl nucleotide binding;GO:0032553//ribonucleotide binding;GO:0032555//purine ribonucleotide binding;GO:0032559//adenyl ribonucleotide bindin…	GO:0006725//cellular aromatic compound metabolic process;GO:0006778//porphyrin-containing compound metabolic process;GO:0006779//porphyrin-containing compound biosynthetic process;GO:0006807//nitrogen compound metabolic process;GO:0008150//biological_process;GO:0008152//metabolic process;GO:0009058//biosynthetic process;GO:0009236//cobalamin biosynthetic process;GO:0009987//cellular process;GO:00…
Isoform0001567	6.504	4.777	3.311	3.23	SPA1	XP_020696549.1 protein SUPPRESSOR OF PHYA-105 1 [Dendrobium catenatum]	Organismal Systems	Environmental adaptation	ko04712//Circadian rhythm - plant	K16240	-	GO:0004672//protein kinase activity;GO:0005515//protein binding;GO:0005524//ATP binding	GO:0006468//protein phosphorylation
Isoform0001571	0.394	0.752	0.764	0.989	--	XP_020685167.1 uncharacterized protein LOC110101563 isoform X2 [Dendrobium catenatum]	-	-	-	-	-	-	-
Isoform0001582	0.872	1.548	2.697	3.212	--	XP_020677259.1 uncharacterized protein LOC110095900 isoform X2 [Dendrobium catenatum]	-	-	-	-	-	-	-
Isoform0001588	2.543	4.662	7.989	8.219	ABCC14	XP_020688523.1 ABC transporter C family member 14 [Dendrobium catenatum]	Environmental Information Processing	Membrane transport	ko02010//ABC transporters	K05666	GO:0005575//cellular_component;GO:0005887//integral component of plasma membrane;GO:0009380//excinuclease repair complex;GO:0009898//cytoplasmic side of plasma membrane;GO:0016021//integral component of membrane;GO:0043190//ATP-binding cassette (ABC) transporter complex;GO:0055051//ATP-binding cassette (ABC) transporter complex, integrated substrate binding;GO:0055052//ATP-binding cassette (ABC) …	GO:0000166//nucleotide binding;GO:0003677//DNA binding;GO:0003924//GTPase activity;GO:0005260//intracellularly ATP-gated chloride channel activity;GO:0005319//lipid transporter activity;GO:0005524//ATP binding;GO:0005525//GTP binding;GO:0009381//excinuclease ABC activity;GO:0015220//choline transmembrane transporter activity;GO:0015221//lipopolysaccharide transmembrane transporter activity;GO:001…	GO:0000910//cytokinesis;GO:0006289//nucleotide-excision repair;GO:0006810//transport;GO:0006817//phosphate ion transport;GO:0006824//cobalt ion transport;GO:0006855//xenobiotic transmembrane transport;GO:0006869//lipid transport;GO:0007601//visual perception;GO:0008150//biological_process;GO:0008272//sulfate transport;GO:0015675//nickel cation transport;GO:0015689//molybdate ion transport;GO:0015…
Isoform0001611	2.822	2.19	1.372	1.268	KIN14L	XP_020580835.1 kinesin-like protein KIN-14L [Phalaenopsis equestris]	-	-	-	-	GO:0005575//cellular_component;GO:0005622//intracellular anatomical structure;GO:0005856//cytoskeleton;GO:0005874//microtubule;GO:0015630//microtubule cytoskeleton;GO:0043226//organelle;GO:0043228//non-membrane-bounded organelle;GO:0043229//intracellular organelle;GO:0043232//intracellular non-membrane-bounded organelle;GO:0099080//supramolecular complex;GO:0099081//supramolecular polymer;GO:0099…	GO:0000166//nucleotide binding;GO:0003674//molecular_function;GO:0003774//cytoskeletal motor activity;GO:0003777//microtubule motor activity;GO:0003824//catalytic activity;GO:0005488//binding;GO:0005515//protein binding;GO:0005524//ATP binding;GO:0008017//microtubule binding;GO:0008092//cytoskeletal protein binding;GO:0015631//tubulin binding;GO:0016462//pyrophosphatase activity;GO:0016787//hydro…	GO:0006928//movement of cell or subcellular component;GO:0006996//organelle organization;GO:0007017//microtubule-based process;GO:0007018//microtubule-based movement;GO:0008150//biological_process;GO:0009657//plastid organization;GO:0009658//chloroplast organization;GO:0009902//chloroplast relocation;GO:0009904//chloroplast accumulation movement;GO:0009987//cellular process;GO:0016043//cellular c…
Isoform0001620	0.323	0.499	0.699	0.743	AFP2	KAH0457834.1 hypothetical protein IEQ34_013149 [Dendrobium chrysotoxum]	-	-	-	-	-	-	-
Isoform0001627	0.838	0.93	2.308	2.785	ABCC3	XP_020571503.1 ABC transporter C family member 3-like [Phalaenopsis equestris]	Environmental Information Processing	Membrane transport	ko02010//ABC transporters	K05666	GO:0005575//cellular_component;GO:0005887//integral component of plasma membrane;GO:0009380//excinuclease repair complex;GO:0009898//cytoplasmic side of plasma membrane;GO:0016021//integral component of membrane;GO:0043190//ATP-binding cassette (ABC) transporter complex;GO:0055051//ATP-binding cassette (ABC) transporter complex, integrated substrate binding;GO:0055052//ATP-binding cassette (ABC) …	GO:0000166//nucleotide binding;GO:0003677//DNA binding;GO:0005260//intracellularly ATP-gated chloride channel activity;GO:0005319//lipid transporter activity;GO:0005524//ATP binding;GO:0005525//GTP binding;GO:0009381//excinuclease ABC activity;GO:0015220//choline transmembrane transporter activity;GO:0015221//lipopolysaccharide transmembrane transporter activity;GO:0015412//ABC-type molybdate tra…	GO:0000910//cytokinesis;GO:0006289//nucleotide-excision repair;GO:0006810//transport;GO:0006817//phosphate ion transport;GO:0006824//cobalt ion transport;GO:0006855//xenobiotic transmembrane transport;GO:0006869//lipid transport;GO:0007601//visual perception;GO:0008150//biological_process;GO:0008272//sulfate transport;GO:0015675//nickel cation transport;GO:0015689//molybdate ion transport;GO:0015…
Isoform0001630	32.572	24.975	14.004	13.249	RH3	KAH0436779.1 hypothetical protein IEQ34_026350 [Dendrobium chrysotoxum]	-	-	-	-	GO:0005575//cellular_component;GO:0005622//intracellular anatomical structure;GO:0005634//nucleus;GO:0005730//nucleolus;GO:0005737//cytoplasm;GO:0009380//excinuclease repair complex;GO:0009507//chloroplast;GO:0009526//plastid envelope;GO:0009532//plastid stroma;GO:0009536//plastid;GO:0009570//chloroplast stroma;GO:0009941//chloroplast envelope;GO:0016020//membrane;GO:0031967//organelle envelope;G…	GO:0000166//nucleotide binding;GO:0003674//molecular_function;GO:0003676//nucleic acid binding;GO:0003677//DNA binding;GO:0003678//DNA helicase activity;GO:0003690//double-stranded DNA binding;GO:0003723//RNA binding;GO:0003724//RNA helicase activity;GO:0003729//mRNA binding;GO:0003824//catalytic activity;GO:0003916//DNA topoisomerase activity;GO:0003917//DNA topoisomerase type I (single strand c…	GO:0000373//Group II intron splicing;GO:0000375//RNA splicing, via transesterification reactions;GO:0000377//RNA splicing, via transesterification reactions with bulged adenosine as nucleophile;GO:0006139//nucleobase-containing compound metabolic process;GO:0006265//DNA topological change;GO:0006268//DNA unwinding involved in DNA replication;GO:0006281//DNA repair;GO:0006289//nucleotide-excision …
Isoform0001636	2.167	3.539	5.163	5.17	PBL7	KAH0456677.1 hypothetical protein IEQ34_014584 [Dendrobium chrysotoxum]	Organismal Systems	Environmental adaptation	ko04626//Plant-pathogen interaction	K13430	-	GO:0004672//protein kinase activity;GO:0005524//ATP binding	GO:0006468//protein phosphorylation
Isoform0001641	17.935	11.5	5.781	3.88	CHLH	KAH0468643.1 hypothetical protein IEQ34_001875 [Dendrobium chrysotoxum]	Metabolism;Metabolism;Metabolism	Global and overview maps;Global and overview maps;Metabolism of cofactors and vitamins	ko01100//Metabolic pathways;ko01110//Biosynthesis of secondary metabolites;ko00860//Porphyrin metabolism	K03403;K03403;K03403	GO:0005575//cellular_component;GO:0005622//intracellular anatomical structure;GO:0005737//cytoplasm;GO:0005739//mitochondrion;GO:0009507//chloroplast;GO:0009526//plastid envelope;GO:0009528//plastid inner membrane;GO:0009532//plastid stroma;GO:0009536//plastid;GO:0009570//chloroplast stroma;GO:0009706//chloroplast inner membrane;GO:0009941//chloroplast envelope;GO:0010007//magnesium chelatase com…	GO:0000166//nucleotide binding;GO:0003674//molecular_function;GO:0003824//catalytic activity;GO:0005488//binding;GO:0005524//ATP binding;GO:0016851//magnesium chelatase activity;GO:0016874//ligase activity;GO:0017076//purine nucleotide binding;GO:0030554//adenyl nucleotide binding;GO:0032553//ribonucleotide binding;GO:0032555//purine ribonucleotide binding;GO:0032559//adenyl ribonucleotide bindin…	GO:0006725//cellular aromatic compound metabolic process;GO:0006778//porphyrin-containing compound metabolic process;GO:0006779//porphyrin-containing compound biosynthetic process;GO:0006807//nitrogen compound metabolic process;GO:0008150//biological_process;GO:0008152//metabolic process;GO:0009058//biosynthetic process;GO:0009236//cobalamin biosynthetic process;GO:0009987//cellular process;GO:00…
Isoform0001652	1.45	2.377	8.658	14.652	ABCB4	XP_020593545.1 ABC transporter B family member 11-like [Phalaenopsis equestris]	Environmental Information Processing	Membrane transport	ko02010//ABC transporters	K05658	GO:0005575//cellular_component;GO:0005887//integral component of plasma membrane;GO:0009380//excinuclease repair complex;GO:0009898//cytoplasmic side of plasma membrane;GO:0016021//integral component of membrane;GO:0043190//ATP-binding cassette (ABC) transporter complex;GO:0055051//ATP-binding cassette (ABC) transporter complex, integrated substrate binding;GO:0055052//ATP-binding cassette (ABC) …	GO:0003676//nucleic acid binding;GO:0003924//GTPase activity;GO:0005260//intracellularly ATP-gated chloride channel activity;GO:0005319//lipid transporter activity;GO:0005524//ATP binding;GO:0005525//GTP binding;GO:0009381//excinuclease ABC activity;GO:0015220//choline transmembrane transporter activity;GO:0015221//lipopolysaccharide transmembrane transporter activity;GO:0015412//ABC-type molybda…	GO:0000910//cytokinesis;GO:0006289//nucleotide-excision repair;GO:0006810//transport;GO:0006817//phosphate ion transport;GO:0006824//cobalt ion transport;GO:0006855//xenobiotic transmembrane transport;GO:0006869//lipid transport;GO:0007601//visual perception;GO:0008150//biological_process;GO:0008272//sulfate transport;GO:0015675//nickel cation transport;GO:0015689//molybdate ion transport;GO:0015…
Isoform0001655	1.135	1.665	2.373	2.26	MED33A	KAH0462831.1 hypothetical protein IEQ34_010406 [Dendrobium chrysotoxum]	-	-	-	-	-	-	-
Isoform0001657	4.257	2.939	2.022	1.485	CIP7	KAH0463444.1 hypothetical protein IEQ34_008026 [Dendrobium chrysotoxum]	-	-	-	-	-	-	-
Isoform0001665	20.247	10.638	4.389	5.232	SPS3	PKA60941.1 putative sucrose-phosphate synthase 2 [Apostasia shenzhenica]	Metabolism;Metabolism;Metabolism	Global and overview maps;Global and overview maps;Carbohydrate metabolism	ko01100//Metabolic pathways;ko01110//Biosynthesis of secondary metabolites;ko00500//Starch and sucrose metabolism	K00696;K00696;K00696	GO:0005575//cellular_component;GO:0005622//intracellular anatomical structure;GO:0005737//cytoplasm;GO:0005794//Golgi apparatus;GO:0012505//endomembrane system;GO:0043226//organelle;GO:0043227//membrane-bounded organelle;GO:0043229//intracellular organelle;GO:0043231//intracellular membrane-bounded organelle	GO:0003674//molecular_function;GO:0003824//catalytic activity;GO:0008194//UDP-glycosyltransferase activity;GO:0016157//sucrose synthase activity;GO:0016740//transferase activity;GO:0016757//glycosyltransferase activity;GO:0016758//hexosyltransferase activity;GO:0035251//UDP-glucosyltransferase activity;GO:0046524//sucrose-phosphate synthase activity;GO:0046527//glucosyltransferase activity;GO:005…	GO:0005975//carbohydrate metabolic process;GO:0005984//disaccharide metabolic process;GO:0005985//sucrose metabolic process;GO:0005986//sucrose biosynthetic process;GO:0008150//biological_process;GO:0008152//metabolic process;GO:0009058//biosynthetic process;GO:0009311//oligosaccharide metabolic process;GO:0009312//oligosaccharide biosynthetic process;GO:0009987//cellular process;GO:0010125//myco…
Isoform0001673	0.071	0.155	0.213	0.299	--	-	-	-	-	-	-	-	-
Isoform0001682	0.651	1.296	1.565	1.832	AFP2	KAH0457834.1 hypothetical protein IEQ34_013149 [Dendrobium chrysotoxum]	-	-	-	-	-	-	-
Isoform0001684	6.956	3.917	2.597	2.092	CIP7	KAH0463444.1 hypothetical protein IEQ34_008026 [Dendrobium chrysotoxum]	-	-	-	-	-	-	-
Isoform0001690	0.66	1.439	1.686	2.097	--	XP_020685167.1 uncharacterized protein LOC110101563 isoform X2 [Dendrobium catenatum]	-	-	-	-	-	-	-
Isoform0001691	0.33	0.259	0.144	0.077	atpA	KAB5511203.1 hypothetical protein DKX38_030128 [Salix brachista]	Metabolism;Metabolism;Metabolism	Global and overview maps;Energy metabolism;Energy metabolism	ko01100//Metabolic pathways;ko00195//Photosynthesis;ko00190//Oxidative phosphorylation	K02111;K02111;K02111	GO:0000275//mitochondrial proton-transporting ATP synthase complex, catalytic sector F(1);GO:0000276//mitochondrial proton-transporting ATP synthase complex, coupling factor F(o);GO:0005575//cellular_component;GO:0005622//intracellular anatomical structure;GO:0005737//cytoplasm;GO:0009288//bacterial-type flagellum;GO:0009507//chloroplast;GO:0009534//chloroplast thylakoid;GO:0009535//chloroplast t…	GO:0000166//nucleotide binding;GO:0003674//molecular_function;GO:0003824//catalytic activity;GO:0004386//helicase activity;GO:0005215//transporter activity;GO:0005488//binding;GO:0005524//ATP binding;GO:0008186//ATP-dependent activity, acting on RNA;GO:0008324//cation transmembrane transporter activity;GO:0008553//P-type proton-exporting transporter activity;GO:0015075//ion transmembrane transpor…	GO:0001539//cilium or flagellum-dependent cell motility;GO:0006139//nucleobase-containing compound metabolic process;GO:0006163//purine nucleotide metabolic process;GO:0006164//purine nucleotide biosynthetic process;GO:0006353//DNA-templated transcription, termination;GO:0006725//cellular aromatic compound metabolic process;GO:0006753//nucleoside phosphate metabolic process;GO:0006754//ATP biosyn…
Isoform0001698	4.341	3.632	2.06	1.774	--	GAV78469.1 DUF4219 domain-containing protein/UBN2 domain-containing protein [Cephalotus follicularis]	-	-	-	-	-	-	-
Isoform0001702	5.56	8.933	15.675	17.069	ABCC14	XP_020688523.1 ABC transporter C family member 14 [Dendrobium catenatum]	Environmental Information Processing	Membrane transport	ko02010//ABC transporters	K05666	GO:0005575//cellular_component;GO:0005887//integral component of plasma membrane;GO:0009380//excinuclease repair complex;GO:0009898//cytoplasmic side of plasma membrane;GO:0016021//integral component of membrane;GO:0043190//ATP-binding cassette (ABC) transporter complex;GO:0055051//ATP-binding cassette (ABC) transporter complex, integrated substrate binding;GO:0055052//ATP-binding cassette (ABC) …	GO:0000166//nucleotide binding;GO:0003677//DNA binding;GO:0005260//intracellularly ATP-gated chloride channel activity;GO:0005319//lipid transporter activity;GO:0005524//ATP binding;GO:0005525//GTP binding;GO:0009381//excinuclease ABC activity;GO:0015220//choline transmembrane transporter activity;GO:0015221//lipopolysaccharide transmembrane transporter activity;GO:0015412//ABC-type molybdate tra…	GO:0000910//cytokinesis;GO:0006289//nucleotide-excision repair;GO:0006810//transport;GO:0006817//phosphate ion transport;GO:0006824//cobalt ion transport;GO:0006855//xenobiotic transmembrane transport;GO:0006869//lipid transport;GO:0008150//biological_process;GO:0008272//sulfate transport;GO:0015675//nickel cation transport;GO:0015689//molybdate ion transport;GO:0015706//nitrate transport;GO:0015…
Isoform0001704	1.526	3.157	4.065	4.365	QUA2	XP_020675075.1 probable pectin methyltransferase QUA2 [Dendrobium catenatum]	-	-	-	-	-	GO:0008168//methyltransferase activity;GO:0008171//O-methyltransferase activity	GO:0016051//carbohydrate biosynthetic process
Isoform0001722	5.046	3.49	2.544	2.269	KIN14L	XP_020580835.1 kinesin-like protein KIN-14L [Phalaenopsis equestris]	-	-	-	-	GO:0005575//cellular_component;GO:0005622//intracellular anatomical structure;GO:0005856//cytoskeleton;GO:0005874//microtubule;GO:0015630//microtubule cytoskeleton;GO:0043226//organelle;GO:0043228//non-membrane-bounded organelle;GO:0043229//intracellular organelle;GO:0043232//intracellular non-membrane-bounded organelle;GO:0099080//supramolecular complex;GO:0099081//supramolecular polymer;GO:0099…	GO:0000166//nucleotide binding;GO:0003674//molecular_function;GO:0003774//cytoskeletal motor activity;GO:0003777//microtubule motor activity;GO:0003824//catalytic activity;GO:0005488//binding;GO:0005515//protein binding;GO:0005524//ATP binding;GO:0008017//microtubule binding;GO:0008092//cytoskeletal protein binding;GO:0015631//tubulin binding;GO:0016462//pyrophosphatase activity;GO:0016787//hydro…	GO:0006928//movement of cell or subcellular component;GO:0006996//organelle organization;GO:0007017//microtubule-based process;GO:0007018//microtubule-based movement;GO:0008150//biological_process;GO:0009657//plastid organization;GO:0009658//chloroplast organization;GO:0009902//chloroplast relocation;GO:0009904//chloroplast accumulation movement;GO:0009987//cellular process;GO:0016043//cellular c…
Isoform0001724	4.381	2.475	1.782	1.388	CIP7	KAH0463444.1 hypothetical protein IEQ34_008026 [Dendrobium chrysotoxum]	-	-	-	-	-	-	-
Isoform0001732	0.153	0.074	0.016	0.033	pol	KAH9294221.1 hypothetical protein KI387_040574 [Taxus chinensis]	-	-	-	-	-	GO:0004180//carboxypeptidase activity	GO:0015074//DNA integration
Isoform0001763	0.182	0.16	0.097	0.044	psbB	XP_028096443.1 uncharacterized protein LOC114296338 [Camellia sinensis]	Metabolism;Metabolism	Global and overview maps;Energy metabolism	ko01100//Metabolic pathways;ko00195//Photosynthesis	K02704;K02704	GO:0005575//cellular_component;GO:0005622//intracellular anatomical structure;GO:0005737//cytoplasm;GO:0009507//chloroplast;GO:0009512//cytochrome b6f complex;GO:0009521//photosystem;GO:0009523//photosystem II;GO:0009534//chloroplast thylakoid;GO:0009535//chloroplast thylakoid membrane;GO:0009536//plastid;GO:0009538//photosystem I reaction center;GO:0009539//photosystem II reaction center;GO:0009…	GO:0003674//molecular_function;GO:0003824//catalytic activity;GO:0005488//binding;GO:0005506//iron ion binding;GO:0009055//electron transfer activity;GO:0016168//chlorophyll binding;GO:0016491//oxidoreductase activity;GO:0020037//heme binding;GO:0042301//phosphate ion binding;GO:0043167//ion binding;GO:0043169//cation binding;GO:0045158//electron transporter, transferring electrons within cytochr…	GO:0006091//generation of precursor metabolites and energy;GO:0008150//biological_process;GO:0008152//metabolic process;GO:0009765//photosynthesis, light harvesting;GO:0009767//photosynthetic electron transport chain;GO:0009769//photosynthesis, light harvesting in photosystem II;GO:0009987//cellular process;GO:0015979//photosynthesis;GO:0015980//energy derivation by oxidation of organic compounds…
Isoform0001764	1.824	2.643	8.597	15.079	ABCB11	XP_020691557.1 ABC transporter B family member 11 [Dendrobium catenatum]	Environmental Information Processing	Membrane transport	ko02010//ABC transporters	K05658	GO:0005575//cellular_component;GO:0005737//cytoplasm;GO:0005887//integral component of plasma membrane;GO:0009380//excinuclease repair complex;GO:0009898//cytoplasmic side of plasma membrane;GO:0016021//integral component of membrane;GO:0043190//ATP-binding cassette (ABC) transporter complex;GO:0055051//ATP-binding cassette (ABC) transporter complex, integrated substrate binding;GO:0055052//ATP-b…	GO:0003676//nucleic acid binding;GO:0003924//GTPase activity;GO:0004020//adenylylsulfate kinase activity;GO:0004140//dephospho-CoA kinase activity;GO:0005260//intracellularly ATP-gated chloride channel activity;GO:0005319//lipid transporter activity;GO:0005524//ATP binding;GO:0005525//GTP binding;GO:0008134//transcription factor binding;GO:0009381//excinuclease ABC activity;GO:0015220//choline tr…	GO:0000910//cytokinesis;GO:0006289//nucleotide-excision repair;GO:0006355//regulation of transcription, DNA-templated;GO:0006614//SRP-dependent cotranslational protein targeting to membrane;GO:0006790//sulfur compound metabolic process;GO:0006810//transport;GO:0006817//phosphate ion transport;GO:0006824//cobalt ion transport;GO:0006855//xenobiotic transmembrane transport;GO:0006869//lipid transpo…
Isoform0001781	17.974	9.748	11.189	8.354	ycf68-1	KAD7117006.1 hypothetical protein E3N88_04274 [Mikania micrantha]	-	-	-	-	-	-	-
Isoform0001786	2.803	1.991	1.539	1.304	KIN14L	XP_020580835.1 kinesin-like protein KIN-14L [Phalaenopsis equestris]	-	-	-	-	GO:0005575//cellular_component;GO:0005622//intracellular anatomical structure;GO:0005856//cytoskeleton;GO:0005874//microtubule;GO:0015630//microtubule cytoskeleton;GO:0043226//organelle;GO:0043228//non-membrane-bounded organelle;GO:0043229//intracellular organelle;GO:0043232//intracellular non-membrane-bounded organelle;GO:0099080//supramolecular complex;GO:0099081//supramolecular polymer;GO:0099…	GO:0000166//nucleotide binding;GO:0003674//molecular_function;GO:0003774//cytoskeletal motor activity;GO:0003777//microtubule motor activity;GO:0003824//catalytic activity;GO:0005488//binding;GO:0005515//protein binding;GO:0005524//ATP binding;GO:0008017//microtubule binding;GO:0008092//cytoskeletal protein binding;GO:0015631//tubulin binding;GO:0016462//pyrophosphatase activity;GO:0016787//hydro…	GO:0006928//movement of cell or subcellular component;GO:0006996//organelle organization;GO:0007017//microtubule-based process;GO:0007018//microtubule-based movement;GO:0008150//biological_process;GO:0009657//plastid organization;GO:0009658//chloroplast organization;GO:0009902//chloroplast relocation;GO:0009904//chloroplast accumulation movement;GO:0009987//cellular process;GO:0016043//cellular c…
Isoform0001800	20.246	10.558	11.689	9.416	ycf68-1	PPR87032.1 hypothetical protein GOBAR_AA33653 [Gossypium barbadense]	-	-	-	-	-	-	-
Isoform0001807	3.328	4.524	6.225	7.287	ALA4	KAH0449405.1 hypothetical protein IEQ34_020097 [Dendrobium chrysotoxum]	-	-	-	-	-	GO:0005375//copper ion transmembrane transporter activity;GO:0005388//P-type calcium transporter activity;GO:0015434//ABC-type cadmium transporter activity;GO:0015444//P-type magnesium transporter activity;GO:0016787//hydrolase activity;GO:0042625//ATPase-coupled ion transmembrane transporter activity;GO:0046873//metal ion transmembrane transporter activity	GO:0006545//glycine biosynthetic process;GO:0006564//L-serine biosynthetic process;GO:0006816//calcium ion transport;GO:0006825//copper ion transport;GO:0008152//metabolic process;GO:0015691//cadmium ion transport;GO:0015693//magnesium ion transport;GO:0030001//metal ion transport
Isoform0001817	1.114	1.915	2.516	2.382	ASP1	XP_020684363.1 aspartic proteinase Asp1 [Dendrobium catenatum]	-	-	-	-	-	-	-
Isoform0001818	2.612	1.929	1.476	1.3	KIN14L	XP_020580835.1 kinesin-like protein KIN-14L [Phalaenopsis equestris]	-	-	-	-	GO:0005575//cellular_component;GO:0005622//intracellular anatomical structure;GO:0005856//cytoskeleton;GO:0005874//microtubule;GO:0015630//microtubule cytoskeleton;GO:0043226//organelle;GO:0043228//non-membrane-bounded organelle;GO:0043229//intracellular organelle;GO:0043232//intracellular non-membrane-bounded organelle;GO:0099080//supramolecular complex;GO:0099081//supramolecular polymer;GO:0099…	GO:0000166//nucleotide binding;GO:0003674//molecular_function;GO:0003774//cytoskeletal motor activity;GO:0003777//microtubule motor activity;GO:0003824//catalytic activity;GO:0005488//binding;GO:0005515//protein binding;GO:0005524//ATP binding;GO:0008017//microtubule binding;GO:0008092//cytoskeletal protein binding;GO:0015631//tubulin binding;GO:0016462//pyrophosphatase activity;GO:0016787//hydro…	GO:0006928//movement of cell or subcellular component;GO:0006996//organelle organization;GO:0007017//microtubule-based process;GO:0007018//microtubule-based movement;GO:0008150//biological_process;GO:0009657//plastid organization;GO:0009658//chloroplast organization;GO:0009902//chloroplast relocation;GO:0009904//chloroplast accumulation movement;GO:0009987//cellular process;GO:0016043//cellular c…
Isoform0001822	9.607	4.994	1.727	1.769	RE2	KAG5549868.1 hypothetical protein RHGRI_014986 [Rhododendron griersonianum]	-	-	-	-	-	-	GO:0015074//DNA integration
Isoform0001827	18.17	9.215	10.501	7.781	ycf68-1	KAA0068048.1 hypothetical protein E6C27_scaffold138G002460 [Cucumis melo var. makuwa] [Cucumis melo]	-	-	-	-	-	-	-
Isoform0001832	2.378	4.871	6.833	6.885	ALA9	XP_020678144.1 putative phospholipid-transporting ATPase 9 isoform X2 [Dendrobium catenatum]	-	-	-	-	GO:0031004//potassium ion-transporting ATPase complex	GO:0005375//copper ion transmembrane transporter activity;GO:0005388//P-type calcium transporter activity;GO:0008556//P-type potassium transmembrane transporter activity;GO:0008967//phosphoglycolate phosphatase activity;GO:0015434//ABC-type cadmium transporter activity;GO:0015444//P-type magnesium transporter activity;GO:0016787//hydrolase activity;GO:0042625//ATPase-coupled ion transmembrane tra…	GO:0006545//glycine biosynthetic process;GO:0006564//L-serine biosynthetic process;GO:0006813//potassium ion transport;GO:0006816//calcium ion transport;GO:0006825//copper ion transport;GO:0008152//metabolic process;GO:0015691//cadmium ion transport;GO:0015693//magnesium ion transport;GO:0030001//metal ion transport
Isoform0001834	0.543	0.761	0.778	1.166	--	KAG0476508.1 hypothetical protein HPP92_013349 [Vanilla planifolia]	-	-	-	-	-	-	-
Isoform0001841	5.366	8.273	14.895	15.553	ABCC14	XP_020688523.1 ABC transporter C family member 14 [Dendrobium catenatum]	Environmental Information Processing	Membrane transport	ko02010//ABC transporters	K05666	GO:0005575//cellular_component;GO:0005887//integral component of plasma membrane;GO:0009380//excinuclease repair complex;GO:0009898//cytoplasmic side of plasma membrane;GO:0016021//integral component of membrane;GO:0043190//ATP-binding cassette (ABC) transporter complex;GO:0055051//ATP-binding cassette (ABC) transporter complex, integrated substrate binding;GO:0055052//ATP-binding cassette (ABC) …	GO:0000166//nucleotide binding;GO:0003677//DNA binding;GO:0005260//intracellularly ATP-gated chloride channel activity;GO:0005319//lipid transporter activity;GO:0005524//ATP binding;GO:0005525//GTP binding;GO:0009381//excinuclease ABC activity;GO:0015220//choline transmembrane transporter activity;GO:0015221//lipopolysaccharide transmembrane transporter activity;GO:0015412//ABC-type molybdate tra…	GO:0000910//cytokinesis;GO:0006289//nucleotide-excision repair;GO:0006810//transport;GO:0006817//phosphate ion transport;GO:0006824//cobalt ion transport;GO:0006855//xenobiotic transmembrane transport;GO:0006869//lipid transport;GO:0007601//visual perception;GO:0008150//biological_process;GO:0008272//sulfate transport;GO:0015675//nickel cation transport;GO:0015689//molybdate ion transport;GO:0015…
Isoform0001842	1.984	3.404	4.439	4.329	At5g63930	XP_020673001.1 probable leucine-rich repeat receptor-like protein kinase At5g63930 [Dendrobium catenatum]	-	-	-	-	-	GO:0004672//protein kinase activity;GO:0005515//protein binding;GO:0005524//ATP binding	GO:0006468//protein phosphorylation
Isoform0001843	2.773	2.09	1.484	1.106	KIN14L	XP_020580835.1 kinesin-like protein KIN-14L [Phalaenopsis equestris]	-	-	-	-	GO:0005575//cellular_component;GO:0005622//intracellular anatomical structure;GO:0005856//cytoskeleton;GO:0005874//microtubule;GO:0015630//microtubule cytoskeleton;GO:0043226//organelle;GO:0043228//non-membrane-bounded organelle;GO:0043229//intracellular organelle;GO:0043232//intracellular non-membrane-bounded organelle;GO:0099080//supramolecular complex;GO:0099081//supramolecular polymer;GO:0099…	GO:0000166//nucleotide binding;GO:0003674//molecular_function;GO:0003774//cytoskeletal motor activity;GO:0003777//microtubule motor activity;GO:0003824//catalytic activity;GO:0005488//binding;GO:0005515//protein binding;GO:0005524//ATP binding;GO:0008017//microtubule binding;GO:0008092//cytoskeletal protein binding;GO:0015631//tubulin binding;GO:0016462//pyrophosphatase activity;GO:0016787//hydro…	GO:0006928//movement of cell or subcellular component;GO:0006996//organelle organization;GO:0007017//microtubule-based process;GO:0007018//microtubule-based movement;GO:0008150//biological_process;GO:0009657//plastid organization;GO:0009658//chloroplast organization;GO:0009902//chloroplast relocation;GO:0009904//chloroplast accumulation movement;GO:0009987//cellular process;GO:0016043//cellular c…
Isoform0001847	1.355	3.136	4.428	3.856	ALA9	XP_020678143.1 putative phospholipid-transporting ATPase 9 isoform X1 [Dendrobium catenatum]	-	-	-	-	GO:0031004//potassium ion-transporting ATPase complex	GO:0005375//copper ion transmembrane transporter activity;GO:0005388//P-type calcium transporter activity;GO:0008556//P-type potassium transmembrane transporter activity;GO:0008967//phosphoglycolate phosphatase activity;GO:0015434//ABC-type cadmium transporter activity;GO:0015444//P-type magnesium transporter activity;GO:0016787//hydrolase activity;GO:0042625//ATPase-coupled ion transmembrane tra…	GO:0006545//glycine biosynthetic process;GO:0006564//L-serine biosynthetic process;GO:0006813//potassium ion transport;GO:0006816//calcium ion transport;GO:0006825//copper ion transport;GO:0008152//metabolic process;GO:0015691//cadmium ion transport;GO:0015693//magnesium ion transport;GO:0030001//metal ion transport
Isoform0001853	28.548	15.365	15.598	11.034	--	KAG9455499.1 hypothetical protein H6P81_000007 [Aristolochia fimbriata]	-	-	-	-	-	-	-
Isoform0001854	17.206	10.633	5.269	4.059	CHLH	KAH0468643.1 hypothetical protein IEQ34_001875 [Dendrobium chrysotoxum]	Metabolism;Metabolism;Metabolism	Global and overview maps;Global and overview maps;Metabolism of cofactors and vitamins	ko01100//Metabolic pathways;ko01110//Biosynthesis of secondary metabolites;ko00860//Porphyrin metabolism	K03403;K03403;K03403	GO:0005575//cellular_component;GO:0005622//intracellular anatomical structure;GO:0005737//cytoplasm;GO:0005739//mitochondrion;GO:0009507//chloroplast;GO:0009526//plastid envelope;GO:0009528//plastid inner membrane;GO:0009532//plastid stroma;GO:0009536//plastid;GO:0009570//chloroplast stroma;GO:0009706//chloroplast inner membrane;GO:0009941//chloroplast envelope;GO:0010007//magnesium chelatase com…	GO:0000166//nucleotide binding;GO:0003674//molecular_function;GO:0003824//catalytic activity;GO:0005488//binding;GO:0005524//ATP binding;GO:0016851//magnesium chelatase activity;GO:0016874//ligase activity;GO:0017076//purine nucleotide binding;GO:0030554//adenyl nucleotide binding;GO:0032553//ribonucleotide binding;GO:0032555//purine ribonucleotide binding;GO:0032559//adenyl ribonucleotide bindin…	GO:0006725//cellular aromatic compound metabolic process;GO:0006778//porphyrin-containing compound metabolic process;GO:0006779//porphyrin-containing compound biosynthetic process;GO:0006807//nitrogen compound metabolic process;GO:0008150//biological_process;GO:0008152//metabolic process;GO:0009058//biosynthetic process;GO:0009236//cobalamin biosynthetic process;GO:0009987//cellular process;GO:00…
Isoform0001855	1.793	1.206	0.922	0.657	matK	AIC82034.1 maturase K, partial [Anoectochilus roxburghii]	-	-	-	-	GO:0000314//organellar small ribosomal subunit;GO:0005840//ribosome;GO:0022627//cytosolic small ribosomal subunit	GO:0003735//structural constituent of ribosome	GO:0006397//mRNA processing;GO:0006412//translation
Isoform0001859	1.556	3.456	6.437	7.639	ABCC10	XP_020587658.1 ABC transporter C family member 10-like [Phalaenopsis equestris]	Environmental Information Processing	Membrane transport	ko02010//ABC transporters	K05666	GO:0005575//cellular_component;GO:0005887//integral component of plasma membrane;GO:0009380//excinuclease repair complex;GO:0009898//cytoplasmic side of plasma membrane;GO:0016021//integral component of membrane;GO:0043190//ATP-binding cassette (ABC) transporter complex;GO:0055051//ATP-binding cassette (ABC) transporter complex, integrated substrate binding;GO:0055052//ATP-binding cassette (ABC) …	GO:0005260//intracellularly ATP-gated chloride channel activity;GO:0005319//lipid transporter activity;GO:0005524//ATP binding;GO:0005525//GTP binding;GO:0009381//excinuclease ABC activity;GO:0015220//choline transmembrane transporter activity;GO:0015221//lipopolysaccharide transmembrane transporter activity;GO:0015412//ABC-type molybdate transporter activity;GO:0015413//ABC-type nickel transport…	GO:0000910//cytokinesis;GO:0006289//nucleotide-excision repair;GO:0006810//transport;GO:0006817//phosphate ion transport;GO:0006824//cobalt ion transport;GO:0006855//xenobiotic transmembrane transport;GO:0006869//lipid transport;GO:0007601//visual perception;GO:0008150//biological_process;GO:0008272//sulfate transport;GO:0015675//nickel cation transport;GO:0015689//molybdate ion transport;GO:0015…
Isoform0001863	0.956	2.125	2.926	3.686	CSLD2	KAH0470672.1 hypothetical protein IEQ34_000395 [Dendrobium chrysotoxum]	-	-	-	-	GO:0016020//membrane	GO:0008375//acetylglucosaminyltransferase activity;GO:0016760//cellulose synthase (UDP-forming) activity	GO:0030244//cellulose biosynthetic process;GO:0042710//biofilm formation
Isoform0001890	3.267	1.867	1.588	1.628	--	CAE8636185.1 unnamed protein product [Polarella glacialis]	-	-	-	-	-	GO:0003964//RNA-directed DNA polymerase activity	GO:0000373//Group II intron splicing
Isoform0001906	14.572	9.952	5.647	4.117	CHLH	KAH0468643.1 hypothetical protein IEQ34_001875 [Dendrobium chrysotoxum]	Metabolism;Metabolism;Metabolism	Global and overview maps;Global and overview maps;Metabolism of cofactors and vitamins	ko01100//Metabolic pathways;ko01110//Biosynthesis of secondary metabolites;ko00860//Porphyrin metabolism	K03403;K03403;K03403	GO:0005575//cellular_component;GO:0005622//intracellular anatomical structure;GO:0005737//cytoplasm;GO:0005739//mitochondrion;GO:0009507//chloroplast;GO:0009526//plastid envelope;GO:0009528//plastid inner membrane;GO:0009532//plastid stroma;GO:0009536//plastid;GO:0009570//chloroplast stroma;GO:0009706//chloroplast inner membrane;GO:0009941//chloroplast envelope;GO:0010007//magnesium chelatase com…	GO:0000166//nucleotide binding;GO:0003674//molecular_function;GO:0003824//catalytic activity;GO:0005488//binding;GO:0005524//ATP binding;GO:0016851//magnesium chelatase activity;GO:0016874//ligase activity;GO:0017076//purine nucleotide binding;GO:0030554//adenyl nucleotide binding;GO:0032553//ribonucleotide binding;GO:0032555//purine ribonucleotide binding;GO:0032559//adenyl ribonucleotide bindin…	GO:0006725//cellular aromatic compound metabolic process;GO:0006778//porphyrin-containing compound metabolic process;GO:0006779//porphyrin-containing compound biosynthetic process;GO:0006807//nitrogen compound metabolic process;GO:0008150//biological_process;GO:0008152//metabolic process;GO:0009058//biosynthetic process;GO:0009236//cobalamin biosynthetic process;GO:0009987//cellular process;GO:00…
Isoform0001917	2.176	3.51	6.443	9.125	--	PKU86415.1 hypothetical protein MA16_Dca026556 [Dendrobium catenatum]	-	-	-	-	-	-	-
Isoform0001924	4.704	2.73	1.705	1.387	CIP7	KAH0463444.1 hypothetical protein IEQ34_008026 [Dendrobium chrysotoxum]	-	-	-	-	-	-	-
Isoform0001927	3.834	2.586	1.12	1.253	--	-	-	-	-	-	-	-	-
Isoform0001928	0.438	0.801	1.907	2.212	BRL1	XP_020687526.1 brassinosteroid LRR receptor kinase BRL1-like isoform X1 [Dendrobium catenatum]	-	-	-	-	-	GO:0004672//protein kinase activity;GO:0005515//protein binding;GO:0005524//ATP binding	GO:0006468//protein phosphorylation
Isoform0001930	4.451	7.035	10.728	11.562	Os04g0656100	ALG65256.1 H+-ATPase-like protein [Cymbidium hybrid cultivar]	Metabolism;Metabolism	Global and overview maps;Energy metabolism	ko01100//Metabolic pathways;ko00190//Oxidative phosphorylation	K01535;K01535	GO:0031004//potassium ion-transporting ATPase complex	GO:0003677//DNA binding;GO:0005375//copper ion transmembrane transporter activity;GO:0005388//P-type calcium transporter activity;GO:0008556//P-type potassium transmembrane transporter activity;GO:0008967//phosphoglycolate phosphatase activity;GO:0015434//ABC-type cadmium transporter activity;GO:0015444//P-type magnesium transporter activity;GO:0016787//hydrolase activity;GO:0019143//3-deoxy-mann…	GO:0006545//glycine biosynthetic process;GO:0006564//L-serine biosynthetic process;GO:0006813//potassium ion transport;GO:0006816//calcium ion transport;GO:0006825//copper ion transport;GO:0008152//metabolic process;GO:0009103//lipopolysaccharide biosynthetic process;GO:0015691//cadmium ion transport;GO:0015693//magnesium ion transport;GO:0030001//metal ion transport
Isoform0001933	0.997	1.764	7.155	12.034	ABCB11	KAG0500935.1 hypothetical protein HPP92_001007 [Vanilla planifolia]	Environmental Information Processing	Membrane transport	ko02010//ABC transporters	K05658	GO:0005575//cellular_component;GO:0005887//integral component of plasma membrane;GO:0009380//excinuclease repair complex;GO:0009898//cytoplasmic side of plasma membrane;GO:0016021//integral component of membrane;GO:0043190//ATP-binding cassette (ABC) transporter complex;GO:0055051//ATP-binding cassette (ABC) transporter complex, integrated substrate binding;GO:0055052//ATP-binding cassette (ABC) …	GO:0003676//nucleic acid binding;GO:0003924//GTPase activity;GO:0005260//intracellularly ATP-gated chloride channel activity;GO:0005319//lipid transporter activity;GO:0005524//ATP binding;GO:0005525//GTP binding;GO:0009381//excinuclease ABC activity;GO:0015220//choline transmembrane transporter activity;GO:0015221//lipopolysaccharide transmembrane transporter activity;GO:0015412//ABC-type molybda…	GO:0000910//cytokinesis;GO:0006289//nucleotide-excision repair;GO:0006810//transport;GO:0006817//phosphate ion transport;GO:0006824//cobalt ion transport;GO:0006855//xenobiotic transmembrane transport;GO:0006869//lipid transport;GO:0007601//visual perception;GO:0008150//biological_process;GO:0008272//sulfate transport;GO:0015675//nickel cation transport;GO:0015689//molybdate ion transport;GO:0015…
Isoform0001961	1.275	1.963	1.869	2.632	INRPK1	XP_020676577.2 uncharacterized protein LOC110095391 [Dendrobium catenatum]	-	-	-	-	-	GO:0004672//protein kinase activity;GO:0005515//protein binding;GO:0005524//ATP binding	GO:0006468//protein phosphorylation
Isoform0001963	7.175	4.683	6.806	9.513	GI	XP_020681376.1 protein GIGANTEA [Dendrobium catenatum]	Organismal Systems	Environmental adaptation	ko04712//Circadian rhythm - plant	K12124	-	-	-
Isoform0001978	13.159	9.184	5.134	4.084	PETs	KAH0459905.1 hypothetical protein IEQ34_010568 [Dendrobium chrysotoxum]	-	-	-	-	GO:0000314//organellar small ribosomal subunit;GO:0005575//cellular_component;GO:0005622//intracellular anatomical structure;GO:0005737//cytoplasm;GO:0009507//chloroplast;GO:0009536//plastid;GO:0022627//cytosolic small ribosomal subunit;GO:0043226//organelle;GO:0043227//membrane-bounded organelle;GO:0043229//intracellular organelle;GO:0043231//intracellular membrane-bounded organelle	GO:0003674//molecular_function;GO:0003676//nucleic acid binding;GO:0003723//RNA binding;GO:0003735//structural constituent of ribosome;GO:0003746//translation elongation factor activity;GO:0003899//DNA-directed 5'-3' RNA polymerase activity;GO:0004654//polyribonucleotide nucleotidyltransferase activity;GO:0005488//binding;GO:0008135//translation factor activity, RNA binding;GO:0097159//organic cy…	GO:0006109//regulation of carbohydrate metabolic process;GO:0006402//mRNA catabolic process;GO:0006412//translation;GO:0006414//translational elongation;GO:0006486//protein glycosylation;GO:0006518//peptide metabolic process;GO:0006807//nitrogen compound metabolic process;GO:0008150//biological_process;GO:0008152//metabolic process;GO:0009058//biosynthetic process;GO:0009059//macromolecule biosyn…
Isoform0001991	5.017	3.496	2.632	2.251	KIN14L	XP_020580835.1 kinesin-like protein KIN-14L [Phalaenopsis equestris]	-	-	-	-	GO:0005575//cellular_component;GO:0005622//intracellular anatomical structure;GO:0005856//cytoskeleton;GO:0005874//microtubule;GO:0015630//microtubule cytoskeleton;GO:0043226//organelle;GO:0043228//non-membrane-bounded organelle;GO:0043229//intracellular organelle;GO:0043232//intracellular non-membrane-bounded organelle;GO:0099080//supramolecular complex;GO:0099081//supramolecular polymer;GO:0099…	GO:0000166//nucleotide binding;GO:0003674//molecular_function;GO:0003774//cytoskeletal motor activity;GO:0003777//microtubule motor activity;GO:0003824//catalytic activity;GO:0005488//binding;GO:0005515//protein binding;GO:0005524//ATP binding;GO:0008017//microtubule binding;GO:0008092//cytoskeletal protein binding;GO:0015631//tubulin binding;GO:0016462//pyrophosphatase activity;GO:0016787//hydro…	GO:0006928//movement of cell or subcellular component;GO:0006996//organelle organization;GO:0007017//microtubule-based process;GO:0007018//microtubule-based movement;GO:0008150//biological_process;GO:0009657//plastid organization;GO:0009658//chloroplast organization;GO:0009902//chloroplast relocation;GO:0009904//chloroplast accumulation movement;GO:0009987//cellular process;GO:0016043//cellular c…
Isoform0002006	2.438	1.443	1.077	0.855	HHL1	XP_030964787.1 uncharacterized protein LOC115986064 [Quercus lobata]	-	-	-	-	-	-	-
Isoform0002007	53.3	30.512	17.645	19.568	--	-	-	-	-	-	-	-	-
Isoform0002012	5.692	4.243	2.938	2.794	SPA1	XP_020696549.1 protein SUPPRESSOR OF PHYA-105 1 [Dendrobium catenatum]	Organismal Systems	Environmental adaptation	ko04712//Circadian rhythm - plant	K16240	-	GO:0004672//protein kinase activity;GO:0005515//protein binding;GO:0005524//ATP binding	GO:0006468//protein phosphorylation
Isoform0002013	2.905	2.714	1.5	1.378	At4g18820	XP_028551066.1 protein STICHEL-like 3 [Dendrobium catenatum]	-	-	-	-	GO:0009360//DNA polymerase III complex	GO:0003723//RNA binding;GO:0003724//RNA helicase activity;GO:0003887//DNA-directed DNA polymerase activity;GO:0004252//serine-type endopeptidase activity;GO:0005524//ATP binding;GO:0016887//ATP hydrolysis activity	GO:0006260//DNA replication;GO:0006508//proteolysis;GO:0009306//protein secretion
Isoform0002019	2.511	2.08	1.287	1.152	KIN14L	XP_020580835.1 kinesin-like protein KIN-14L [Phalaenopsis equestris]	-	-	-	-	GO:0005575//cellular_component;GO:0005622//intracellular anatomical structure;GO:0005856//cytoskeleton;GO:0005874//microtubule;GO:0015630//microtubule cytoskeleton;GO:0043226//organelle;GO:0043228//non-membrane-bounded organelle;GO:0043229//intracellular organelle;GO:0043232//intracellular non-membrane-bounded organelle;GO:0099080//supramolecular complex;GO:0099081//supramolecular polymer;GO:0099…	GO:0000166//nucleotide binding;GO:0003674//molecular_function;GO:0003774//cytoskeletal motor activity;GO:0003777//microtubule motor activity;GO:0003824//catalytic activity;GO:0005488//binding;GO:0005515//protein binding;GO:0005524//ATP binding;GO:0008017//microtubule binding;GO:0008092//cytoskeletal protein binding;GO:0015631//tubulin binding;GO:0016462//pyrophosphatase activity;GO:0016787//hydro…	GO:0006928//movement of cell or subcellular component;GO:0006996//organelle organization;GO:0007017//microtubule-based process;GO:0007018//microtubule-based movement;GO:0007059//chromosome segregation;GO:0008150//biological_process;GO:0009657//plastid organization;GO:0009658//chloroplast organization;GO:0009902//chloroplast relocation;GO:0009904//chloroplast accumulation movement;GO:0009987//cell…
Isoform0002028	4.324	2.651	1.661	1.398	CIP7	KAH0463444.1 hypothetical protein IEQ34_008026 [Dendrobium chrysotoxum]	-	-	-	-	-	-	-
Isoform0002036	0.727	1.01	2.073	2.212	BRL1	XP_020687526.1 brassinosteroid LRR receptor kinase BRL1-like isoform X1 [Dendrobium catenatum]	-	-	-	-	-	GO:0004672//protein kinase activity;GO:0005515//protein binding;GO:0005524//ATP binding	GO:0006468//protein phosphorylation
Isoform0002039	0.601	0.414	0.278	0.372	pol	KZV21584.1 peroxidase 64 [Dorcoceras hygrometricum]	-	-	-	-	-	-	GO:0015074//DNA integration
Isoform0002044	23.554	12.772	12.504	9.081	--	KAG9455499.1 hypothetical protein H6P81_000007 [Aristolochia fimbriata]	-	-	-	-	-	-	-
Isoform0002045	7.198	10.986	13.574	17.203	ABCG42	KAH0448489.1 hypothetical protein IEQ34_022289 [Dendrobium chrysotoxum]	-	-	-	-	GO:0005575//cellular_component;GO:0005886//plasma membrane;GO:0005887//integral component of plasma membrane;GO:0009379//Holliday junction helicase complex;GO:0009380//excinuclease repair complex;GO:0009898//cytoplasmic side of plasma membrane;GO:0016020//membrane;GO:0016021//integral component of membrane;GO:0031224//intrinsic component of membrane;GO:0043190//ATP-binding cassette (ABC) transpor…	GO:0000166//nucleotide binding;GO:0003674//molecular_function;GO:0003824//catalytic activity;GO:0003924//GTPase activity;GO:0004386//helicase activity;GO:0005215//transporter activity;GO:0005260//intracellularly ATP-gated chloride channel activity;GO:0005319//lipid transporter activity;GO:0005488//binding;GO:0005524//ATP binding;GO:0005525//GTP binding;GO:0009378//four-way junction helicase activ…	GO:0000910//cytokinesis;GO:0006281//DNA repair;GO:0006289//nucleotide-excision repair;GO:0006310//DNA recombination;GO:0006810//transport;GO:0006817//phosphate ion transport;GO:0006824//cobalt ion transport;GO:0006869//lipid transport;GO:0007601//visual perception;GO:0008150//biological_process;GO:0008272//sulfate transport;GO:0015675//nickel cation transport;GO:0015689//molybdate ion transport;G…
Isoform0002056	1.503	4.741	6.165	5.136	PUB42	XP_020675852.1 U-box domain-containing protein 44 [Dendrobium catenatum]	-	-	-	-	-	GO:0003674//molecular_function;GO:0003824//catalytic activity;GO:0004842//ubiquitin-protein transferase activity;GO:0005515//protein binding;GO:0016740//transferase activity;GO:0019787//ubiquitin-like protein transferase activity;GO:0140096//catalytic activity, acting on a protein	GO:0006464//cellular protein modification process;GO:0006807//nitrogen compound metabolic process;GO:0008150//biological_process;GO:0008152//metabolic process;GO:0009987//cellular process;GO:0016567//protein ubiquitination;GO:0019538//protein metabolic process;GO:0032446//protein modification by small protein conjugation;GO:0036211//protein modification process;GO:0043170//macromolecule metabolic…
Isoform0002063	0.973	1.793	2.979	3.299	--	XP_020705033.1 uncharacterized protein LOC110115957 [Dendrobium catenatum]	-	-	-	-	-	GO:0016787//hydrolase activity	-
Isoform0002064	2.412	2.045	1.437	1.172	KIN14L	XP_020580835.1 kinesin-like protein KIN-14L [Phalaenopsis equestris]	-	-	-	-	GO:0005575//cellular_component;GO:0005622//intracellular anatomical structure;GO:0005856//cytoskeleton;GO:0005874//microtubule;GO:0015630//microtubule cytoskeleton;GO:0043226//organelle;GO:0043228//non-membrane-bounded organelle;GO:0043229//intracellular organelle;GO:0043232//intracellular non-membrane-bounded organelle;GO:0099080//supramolecular complex;GO:0099081//supramolecular polymer;GO:0099…	GO:0000166//nucleotide binding;GO:0003674//molecular_function;GO:0003774//cytoskeletal motor activity;GO:0003777//microtubule motor activity;GO:0003824//catalytic activity;GO:0005488//binding;GO:0005515//protein binding;GO:0005524//ATP binding;GO:0008017//microtubule binding;GO:0008092//cytoskeletal protein binding;GO:0015631//tubulin binding;GO:0016462//pyrophosphatase activity;GO:0016787//hydro…	GO:0006928//movement of cell or subcellular component;GO:0006996//organelle organization;GO:0007017//microtubule-based process;GO:0007018//microtubule-based movement;GO:0008150//biological_process;GO:0009657//plastid organization;GO:0009658//chloroplast organization;GO:0009902//chloroplast relocation;GO:0009904//chloroplast accumulation movement;GO:0009987//cellular process;GO:0016043//cellular c…
Isoform0002070	3.112	4.454	6.549	5.531	CM1	KAH0436595.1 hypothetical protein IEQ34_026377 [Dendrobium chrysotoxum]	Metabolism;Metabolism;Metabolism;Metabolism	Global and overview maps;Global and overview maps;Global and overview maps;Amino acid metabolism	ko01100//Metabolic pathways;ko01110//Biosynthesis of secondary metabolites;ko01230//Biosynthesis of amino acids;ko00400//Phenylalanine, tyrosine and tryptophan biosynthesis	K01850;K01850;K01850;K01850	-	GO:0004106//chorismate mutase activity	-
Isoform0002096	1.902	2.532	4.67	3.999	RPS2	XP_020703810.1 probable disease resistance protein At1g61300 [Dendrobium catenatum]	Organismal Systems	Environmental adaptation	ko04626//Plant-pathogen interaction	K13459	-	GO:0005515//protein binding;GO:0005525//GTP binding;GO:0016818//hydrolase activity, acting on acid anhydrides, in phosphorus-containing anhydrides;GO:0043531//ADP binding	GO:0032297//negative regulation of DNA-dependent DNA replication initiation
Isoform0002099	1.526	2.399	1.129	1.805	TY3B-G	PNX94328.1 Ty3/gypsy retrotransposon protein, partial [Trifolium pratense]	-	-	-	-	-	-	GO:0010124//phenylacetate catabolic process;GO:0015074//DNA integration
Isoform0002103	0.139	0.102	0.351	0.356	SRP9	XP_020242559.1 uncharacterized protein LOC109820774 [Asparagus officinalis]	-	-	-	-	-	-	-
Isoform0002111	11.136	7.816	5.423	5.066	--	XP_020699848.1 uncharacterized protein LOC110112095 isoform X1 [Dendrobium catenatum]	-	-	-	-	-	-	-
Isoform0002139	2.82	2.03	1.833	1.337	ABCB1	XP_020571569.1 ABC transporter B family member 1 [Phalaenopsis equestris]	Environmental Information Processing	Membrane transport	ko02010//ABC transporters	K05658	GO:0005575//cellular_component;GO:0005737//cytoplasm;GO:0005887//integral component of plasma membrane;GO:0009380//excinuclease repair complex;GO:0009898//cytoplasmic side of plasma membrane;GO:0016021//integral component of membrane;GO:0043190//ATP-binding cassette (ABC) transporter complex;GO:0055051//ATP-binding cassette (ABC) transporter complex, integrated substrate binding;GO:0055052//ATP-b…	GO:0003674//molecular_function;GO:0003924//GTPase activity;GO:0004020//adenylylsulfate kinase activity;GO:0004140//dephospho-CoA kinase activity;GO:0004385//guanylate kinase activity;GO:0005260//intracellularly ATP-gated chloride channel activity;GO:0005319//lipid transporter activity;GO:0005524//ATP binding;GO:0005525//GTP binding;GO:0009381//excinuclease ABC activity;GO:0015220//choline transme…	GO:0000910//cytokinesis;GO:0006289//nucleotide-excision repair;GO:0006790//sulfur compound metabolic process;GO:0006810//transport;GO:0006817//phosphate ion transport;GO:0006824//cobalt ion transport;GO:0006855//xenobiotic transmembrane transport;GO:0006869//lipid transport;GO:0007186//G protein-coupled receptor signaling pathway;GO:0007601//visual perception;GO:0008150//biological_process;GO:000…
Isoform0002170	1.265	2.094	3.347	4.6	HAK12	XP_020694480.1 probable potassium transporter 11 isoform X2 [Dendrobium catenatum]	-	-	-	-	GO:0016020//membrane	GO:0004518//nuclease activity;GO:0015079//potassium ion transmembrane transporter activity	GO:0006813//potassium ion transport;GO:0071805//potassium ion transmembrane transport
Isoform0002174	20.439	13.559	7.817	5.904	CHLH	KAH0468643.1 hypothetical protein IEQ34_001875 [Dendrobium chrysotoxum]	Metabolism;Metabolism;Metabolism	Global and overview maps;Global and overview maps;Metabolism of cofactors and vitamins	ko01100//Metabolic pathways;ko01110//Biosynthesis of secondary metabolites;ko00860//Porphyrin metabolism	K03403;K03403;K03403	GO:0005575//cellular_component;GO:0005622//intracellular anatomical structure;GO:0005737//cytoplasm;GO:0005739//mitochondrion;GO:0009507//chloroplast;GO:0009526//plastid envelope;GO:0009528//plastid inner membrane;GO:0009532//plastid stroma;GO:0009536//plastid;GO:0009570//chloroplast stroma;GO:0009706//chloroplast inner membrane;GO:0009941//chloroplast envelope;GO:0010007//magnesium chelatase com…	GO:0000166//nucleotide binding;GO:0003674//molecular_function;GO:0003824//catalytic activity;GO:0005488//binding;GO:0005524//ATP binding;GO:0016851//magnesium chelatase activity;GO:0016874//ligase activity;GO:0017076//purine nucleotide binding;GO:0030554//adenyl nucleotide binding;GO:0032553//ribonucleotide binding;GO:0032555//purine ribonucleotide binding;GO:0032559//adenyl ribonucleotide bindin…	GO:0006725//cellular aromatic compound metabolic process;GO:0006778//porphyrin-containing compound metabolic process;GO:0006779//porphyrin-containing compound biosynthetic process;GO:0006807//nitrogen compound metabolic process;GO:0008150//biological_process;GO:0008152//metabolic process;GO:0009058//biosynthetic process;GO:0009236//cobalamin biosynthetic process;GO:0009987//cellular process;GO:00…
Isoform0002195	3.249	1.636	1.296	0.942	CIP7	KAH0463444.1 hypothetical protein IEQ34_008026 [Dendrobium chrysotoxum]	-	-	-	-	-	-	-
Isoform0002202	6.518	4.887	2.568	2.2	GDCSP	XP_020697317.1 glycine dehydrogenase (decarboxylating), mitochondrial [Dendrobium catenatum]	Metabolism;Metabolism;Metabolism;Metabolism;Metabolism	Global and overview maps;Global and overview maps;Global and overview maps;Carbohydrate metabolism;Amino acid metabolism	ko01100//Metabolic pathways;ko01110//Biosynthesis of secondary metabolites;ko01200//Carbon metabolism;ko00630//Glyoxylate and dicarboxylate metabolism;ko00260//Glycine, serine and threonine metabolism	K00281;K00281;K00281;K00281;K00281	GO:0005575//cellular_component;GO:0005576//extracellular region;GO:0005622//intracellular anatomical structure;GO:0005737//cytoplasm;GO:0005739//mitochondrion;GO:0009507//chloroplast;GO:0009526//plastid envelope;GO:0009532//plastid stroma;GO:0009534//chloroplast thylakoid;GO:0009536//plastid;GO:0009570//chloroplast stroma;GO:0009579//thylakoid;GO:0009941//chloroplast envelope;GO:0031967//organell…	GO:0003674//molecular_function;GO:0003824//catalytic activity;GO:0004375//glycine dehydrogenase (decarboxylating) activity;GO:0004837//tyrosine decarboxylase activity;GO:0016491//oxidoreductase activity;GO:0016638//oxidoreductase activity, acting on the CH-NH2 group of donors;GO:0016642//oxidoreductase activity, acting on the CH-NH2 group of donors, disulfide as acceptor;GO:0018826//methionine ga…	GO:0001505//regulation of neurotransmitter levels;GO:0006082//organic acid metabolic process;GO:0006520//cellular amino acid metabolic process;GO:0006544//glycine metabolic process;GO:0006546//glycine catabolic process;GO:0006807//nitrogen compound metabolic process;GO:0008150//biological_process;GO:0008152//metabolic process;GO:0009056//catabolic process;GO:0009063//cellular amino acid catabolic…
Isoform0002205	28.759	15.099	14.798	10.281	--	KAG9455499.1 hypothetical protein H6P81_000007 [Aristolochia fimbriata]	-	-	-	-	-	-	-
Isoform0002208	0.055	0.287	1.386	1.029	ABCB11	XP_028555800.1 ABC transporter B family member 11-like [Dendrobium catenatum]	Environmental Information Processing	Membrane transport	ko02010//ABC transporters	K05658	GO:0005575//cellular_component;GO:0005737//cytoplasm;GO:0005886//plasma membrane;GO:0005887//integral component of plasma membrane;GO:0005911//cell-cell junction;GO:0009288//bacterial-type flagellum;GO:0009380//excinuclease repair complex;GO:0009506//plasmodesma;GO:0009898//cytoplasmic side of plasma membrane;GO:0016020//membrane;GO:0016021//integral component of membrane;GO:0030054//cell junctio…	GO:0000166//nucleotide binding;GO:0003674//molecular_function;GO:0003676//nucleic acid binding;GO:0003824//catalytic activity;GO:0003924//GTPase activity;GO:0004020//adenylylsulfate kinase activity;GO:0004140//dephospho-CoA kinase activity;GO:0004849//uridine kinase activity;GO:0005215//transporter activity;GO:0005260//intracellularly ATP-gated chloride channel activity;GO:0005319//lipid transpor…	GO:0000910//cytokinesis;GO:0001539//cilium or flagellum-dependent cell motility;GO:0006289//nucleotide-excision repair;GO:0006412//translation;GO:0006790//sulfur compound metabolic process;GO:0006810//transport;GO:0006817//phosphate ion transport;GO:0006824//cobalt ion transport;GO:0006855//xenobiotic transmembrane transport;GO:0006869//lipid transport;GO:0007186//G protein-coupled receptor signa…
Isoform0002210	0.956	1.413	2.422	3.548	--	XP_020677259.1 uncharacterized protein LOC110095900 isoform X2 [Dendrobium catenatum]	-	-	-	-	-	-	-
Isoform0002217	1.095	2.815	3.357	3.141	--	XP_020699384.1 uncharacterized protein LOC110111729 isoform X2 [Dendrobium catenatum]	-	-	-	-	-	-	-
Isoform0002220	0.143	0.078	0.05	0.011	psbB	UDI13240.1 photosystem II 47 kDa protein [Dendrobium candidum]	Metabolism;Metabolism	Global and overview maps;Energy metabolism	ko01100//Metabolic pathways;ko00195//Photosynthesis	K02704;K02704	GO:0005575//cellular_component;GO:0005622//intracellular anatomical structure;GO:0005737//cytoplasm;GO:0009507//chloroplast;GO:0009512//cytochrome b6f complex;GO:0009521//photosystem;GO:0009523//photosystem II;GO:0009532//plastid stroma;GO:0009534//chloroplast thylakoid;GO:0009535//chloroplast thylakoid membrane;GO:0009536//plastid;GO:0009538//photosystem I reaction center;GO:0009539//photosystem…	GO:0003674//molecular_function;GO:0003824//catalytic activity;GO:0005488//binding;GO:0009055//electron transfer activity;GO:0016168//chlorophyll binding;GO:0016491//oxidoreductase activity;GO:0042301//phosphate ion binding;GO:0043167//ion binding;GO:0043168//anion binding;GO:0045156//electron transporter, transferring electrons within the cyclic electron transport pathway of photosynthesis activi…	GO:0006091//generation of precursor metabolites and energy;GO:0006464//cellular protein modification process;GO:0006807//nitrogen compound metabolic process;GO:0008150//biological_process;GO:0008152//metabolic process;GO:0009765//photosynthesis, light harvesting;GO:0009767//photosynthetic electron transport chain;GO:0009769//photosynthesis, light harvesting in photosystem II;GO:0009772//photosynt…
Isoform0002228	5.624	11.625	14.036	13.429	ACA5	KAH0457476.1 hypothetical protein IEQ34_012791 [Dendrobium chrysotoxum]	-	-	-	-	GO:0031004//potassium ion-transporting ATPase complex	GO:0005375//copper ion transmembrane transporter activity;GO:0005388//P-type calcium transporter activity;GO:0005516//calmodulin binding;GO:0008556//P-type potassium transmembrane transporter activity;GO:0008967//phosphoglycolate phosphatase activity;GO:0015434//ABC-type cadmium transporter activity;GO:0015444//P-type magnesium transporter activity;GO:0016787//hydrolase activity;GO:0042625//ATPas…	GO:0006545//glycine biosynthetic process;GO:0006564//L-serine biosynthetic process;GO:0006813//potassium ion transport;GO:0006816//calcium ion transport;GO:0006825//copper ion transport;GO:0008152//metabolic process;GO:0015691//cadmium ion transport;GO:0015693//magnesium ion transport;GO:0030001//metal ion transport
Isoform0002241	11.372	6.367	2.768	3.179	SPS1	XP_020580616.1 sucrose-phosphate synthase [Phalaenopsis equestris]	Metabolism;Metabolism;Metabolism	Global and overview maps;Global and overview maps;Carbohydrate metabolism	ko01100//Metabolic pathways;ko01110//Biosynthesis of secondary metabolites;ko00500//Starch and sucrose metabolism	K00696;K00696;K00696	-	GO:0003674//molecular_function;GO:0003824//catalytic activity;GO:0004373//glycogen (starch) synthase activity;GO:0008194//UDP-glycosyltransferase activity;GO:0009011//starch synthase activity;GO:0016157//sucrose synthase activity;GO:0016740//transferase activity;GO:0016757//glycosyltransferase activity;GO:0016758//hexosyltransferase activity;GO:0035251//UDP-glucosyltransferase activity;GO:0046524…	GO:0005975//carbohydrate metabolic process;GO:0005978//glycogen biosynthetic process;GO:0005984//disaccharide metabolic process;GO:0005985//sucrose metabolic process;GO:0005986//sucrose biosynthetic process;GO:0008150//biological_process;GO:0008152//metabolic process;GO:0009058//biosynthetic process;GO:0009311//oligosaccharide metabolic process;GO:0009312//oligosaccharide biosynthetic process;GO:…
Isoform0002242	0.238	0.134	0.125	0.039	accD	YP_009347713.1 acetyl-CoA carboxylase carboxyl transferase [Anoectochilus emeiensis]	Metabolism;Metabolism;Metabolism;Metabolism;Metabolism;Metabolism;Metabolism	Global and overview maps;Global and overview maps;Global and overview maps;Carbohydrate metabolism;Global and overview maps;Carbohydrate metabolism;Lipid metabolism	ko01100//Metabolic pathways;ko01110//Biosynthesis of secondary metabolites;ko01200//Carbon metabolism;ko00620//Pyruvate metabolism;ko01212//Fatty acid metabolism;ko00640//Propanoate metabolism;ko00061//Fatty acid biosynthesis	K01963;K01963;K01963;K01963;K01963;K01963;K01963	GO:0009317//acetyl-CoA carboxylase complex;GO:0009522//photosystem I;GO:0009538//photosystem I reaction center;GO:0009579//thylakoid;GO:0016021//integral component of membrane	GO:0003674//molecular_function;GO:0003989//acetyl-CoA carboxylase activity	GO:0006633//fatty acid biosynthetic process;GO:0015979//photosynthesis;GO:0019684//photosynthesis, light reaction
Isoform0002273	1.377	2.161	3.957	4.814	--	XP_020677259.1 uncharacterized protein LOC110095900 isoform X2 [Dendrobium catenatum]	-	-	-	-	-	-	-
Isoform0002276	10.466	4.143	5.993	5.542	RE1	PWA89608.1 Retrovirus-related Pol polyprotein from transposon TNT 1-94 [Artemisia annua]	-	-	-	-	-	-	GO:0015074//DNA integration
Isoform0002277	3.143	5.343	5.951	6.525	--	XP_012846366.1 PREDICTED: uncharacterized protein LOC105966353 [Erythranthe guttata]	-	-	-	-	GO:0005634//nucleus	GO:0003676//nucleic acid binding;GO:0004523//RNA-DNA hybrid ribonuclease activity;GO:0005524//ATP binding;GO:0016818//hydrolase activity, acting on acid anhydrides, in phosphorus-containing anhydrides	GO:0006338//chromatin remodeling
Isoform0002281	13.672	9.237	5.341	4.52	PETs	KAH0459905.1 hypothetical protein IEQ34_010568 [Dendrobium chrysotoxum]	-	-	-	-	GO:0000314//organellar small ribosomal subunit;GO:0005575//cellular_component;GO:0005622//intracellular anatomical structure;GO:0005737//cytoplasm;GO:0009507//chloroplast;GO:0009536//plastid;GO:0022627//cytosolic small ribosomal subunit;GO:0043226//organelle;GO:0043227//membrane-bounded organelle;GO:0043229//intracellular organelle;GO:0043231//intracellular membrane-bounded organelle	GO:0003674//molecular_function;GO:0003676//nucleic acid binding;GO:0003723//RNA binding;GO:0003735//structural constituent of ribosome;GO:0003746//translation elongation factor activity;GO:0003899//DNA-directed 5'-3' RNA polymerase activity;GO:0004654//polyribonucleotide nucleotidyltransferase activity;GO:0005488//binding;GO:0008135//translation factor activity, RNA binding;GO:0097159//organic cy…	GO:0006109//regulation of carbohydrate metabolic process;GO:0006402//mRNA catabolic process;GO:0006412//translation;GO:0006414//translational elongation;GO:0006486//protein glycosylation;GO:0006518//peptide metabolic process;GO:0006807//nitrogen compound metabolic process;GO:0008150//biological_process;GO:0008152//metabolic process;GO:0009058//biosynthetic process;GO:0009059//macromolecule biosyn…
Isoform0002292	3.188	6.764	4.627	7.201	--	-	-	-	-	-	-	-	-
Isoform0002309	9.534	7.024	4.441	4.43	Os01g0208600	XP_020680690.1 SCAR-like protein 2 isoform X1 [Dendrobium catenatum]	-	-	-	-	-	-	-
Isoform0002317	11.043	8.744	6.211	5.244	ABCB14	XP_020682479.1 ABC transporter B family member 13-like [Dendrobium catenatum]	Environmental Information Processing	Membrane transport	ko02010//ABC transporters	K05658	GO:0005575//cellular_component;GO:0005737//cytoplasm;GO:0005887//integral component of plasma membrane;GO:0009380//excinuclease repair complex;GO:0009898//cytoplasmic side of plasma membrane;GO:0016021//integral component of membrane;GO:0043190//ATP-binding cassette (ABC) transporter complex;GO:0055051//ATP-binding cassette (ABC) transporter complex, integrated substrate binding;GO:0055052//ATP-b…	GO:0003924//GTPase activity;GO:0004140//dephospho-CoA kinase activity;GO:0005260//intracellularly ATP-gated chloride channel activity;GO:0005319//lipid transporter activity;GO:0005524//ATP binding;GO:0005525//GTP binding;GO:0008855//exodeoxyribonuclease VII activity;GO:0009381//excinuclease ABC activity;GO:0015220//choline transmembrane transporter activity;GO:0015221//lipopolysaccharide transmem…	GO:0000910//cytokinesis;GO:0006289//nucleotide-excision repair;GO:0006412//translation;GO:0006810//transport;GO:0006817//phosphate ion transport;GO:0006824//cobalt ion transport;GO:0006855//xenobiotic transmembrane transport;GO:0006869//lipid transport;GO:0007186//G protein-coupled receptor signaling pathway;GO:0007601//visual perception;GO:0008150//biological_process;GO:0008272//sulfate transpor…
Isoform0002326	1.06	2.231	5.134	5.527	--	KAH0470248.1 hypothetical protein IEQ34_001806 [Dendrobium chrysotoxum]	-	-	-	-	-	-	-
Isoform0002327	4.053	7.322	11.541	12.873	ABCC14	XP_020688523.1 ABC transporter C family member 14 [Dendrobium catenatum]	Environmental Information Processing	Membrane transport	ko02010//ABC transporters	K05666	GO:0005575//cellular_component;GO:0005737//cytoplasm;GO:0005887//integral component of plasma membrane;GO:0009380//excinuclease repair complex;GO:0009898//cytoplasmic side of plasma membrane;GO:0016021//integral component of membrane;GO:0043190//ATP-binding cassette (ABC) transporter complex;GO:0055051//ATP-binding cassette (ABC) transporter complex, integrated substrate binding;GO:0055052//ATP-b…	GO:0000166//nucleotide binding;GO:0003677//DNA binding;GO:0003924//GTPase activity;GO:0005260//intracellularly ATP-gated chloride channel activity;GO:0005319//lipid transporter activity;GO:0005524//ATP binding;GO:0005525//GTP binding;GO:0009381//excinuclease ABC activity;GO:0015220//choline transmembrane transporter activity;GO:0015221//lipopolysaccharide transmembrane transporter activity;GO:001…	GO:0000910//cytokinesis;GO:0006289//nucleotide-excision repair;GO:0006810//transport;GO:0006817//phosphate ion transport;GO:0006824//cobalt ion transport;GO:0006855//xenobiotic transmembrane transport;GO:0006869//lipid transport;GO:0007601//visual perception;GO:0008150//biological_process;GO:0008272//sulfate transport;GO:0015675//nickel cation transport;GO:0015689//molybdate ion transport;GO:0015…
Isoform0002332	2.177	4.246	8.829	10.317	--	XP_020705033.1 uncharacterized protein LOC110115957 [Dendrobium catenatum]	-	-	-	-	-	GO:0016787//hydrolase activity	-
Isoform0002337	17.843	9.553	10.436	8.133	ycf68-1	PPR87032.1 hypothetical protein GOBAR_AA33653 [Gossypium barbadense]	-	-	-	-	-	-	-
Isoform0002342	3.62	5.027	7.316	7.579	PSAM2	XP_020599602.1 secretory carrier-associated membrane protein 2-like [Phalaenopsis equestris]	-	-	-	-	GO:0016021//integral component of membrane	-	GO:0015031//protein transport
Isoform0002345	2.364	4.725	8.783	10.217	ABCC10	XP_028549629.1 ABC transporter C family member 10 [Dendrobium catenatum]	Environmental Information Processing	Membrane transport	ko02010//ABC transporters	K05666	GO:0005575//cellular_component;GO:0005887//integral component of plasma membrane;GO:0009380//excinuclease repair complex;GO:0009898//cytoplasmic side of plasma membrane;GO:0016021//integral component of membrane;GO:0030257//type III protein secretion system complex;GO:0043190//ATP-binding cassette (ABC) transporter complex;GO:0055051//ATP-binding cassette (ABC) transporter complex, integrated sub…	GO:0003824//catalytic activity;GO:0003924//GTPase activity;GO:0004527//exonuclease activity;GO:0005260//intracellularly ATP-gated chloride channel activity;GO:0005319//lipid transporter activity;GO:0005524//ATP binding;GO:0005525//GTP binding;GO:0009381//excinuclease ABC activity;GO:0015220//choline transmembrane transporter activity;GO:0015221//lipopolysaccharide transmembrane transporter activi…	GO:0000910//cytokinesis;GO:0006260//DNA replication;GO:0006289//nucleotide-excision repair;GO:0006310//DNA recombination;GO:0006400//tRNA modification;GO:0006777//Mo-molybdopterin cofactor biosynthetic process;GO:0006810//transport;GO:0006817//phosphate ion transport;GO:0006824//cobalt ion transport;GO:0006855//xenobiotic transmembrane transport;GO:0006869//lipid transport;GO:0007601//visual perc…
Isoform0002346	15.237	10.376	5.742	4.357	CHLH	KAH0468643.1 hypothetical protein IEQ34_001875 [Dendrobium chrysotoxum]	Metabolism;Metabolism;Metabolism	Global and overview maps;Global and overview maps;Metabolism of cofactors and vitamins	ko01100//Metabolic pathways;ko01110//Biosynthesis of secondary metabolites;ko00860//Porphyrin metabolism	K03403;K03403;K03403	GO:0005575//cellular_component;GO:0005622//intracellular anatomical structure;GO:0005737//cytoplasm;GO:0005739//mitochondrion;GO:0009507//chloroplast;GO:0009526//plastid envelope;GO:0009528//plastid inner membrane;GO:0009532//plastid stroma;GO:0009536//plastid;GO:0009570//chloroplast stroma;GO:0009706//chloroplast inner membrane;GO:0009941//chloroplast envelope;GO:0010007//magnesium chelatase com…	GO:0000166//nucleotide binding;GO:0003674//molecular_function;GO:0003824//catalytic activity;GO:0005488//binding;GO:0005524//ATP binding;GO:0016851//magnesium chelatase activity;GO:0016874//ligase activity;GO:0017076//purine nucleotide binding;GO:0030554//adenyl nucleotide binding;GO:0032553//ribonucleotide binding;GO:0032555//purine ribonucleotide binding;GO:0032559//adenyl ribonucleotide bindin…	GO:0006725//cellular aromatic compound metabolic process;GO:0006778//porphyrin-containing compound metabolic process;GO:0006779//porphyrin-containing compound biosynthetic process;GO:0006807//nitrogen compound metabolic process;GO:0008150//biological_process;GO:0008152//metabolic process;GO:0009058//biosynthetic process;GO:0009236//cobalamin biosynthetic process;GO:0009987//cellular process;GO:00…
Isoform0002349	0.143	0.05	0.049	0.04	petB	YP_009262780.1 cytochrome b6 [Ludisia discolor]	Metabolism;Metabolism	Global and overview maps;Energy metabolism	ko01100//Metabolic pathways;ko00195//Photosynthesis	K02704;K02704	GO:0009512//cytochrome b6f complex;GO:0009523//photosystem II;GO:0009539//photosystem II reaction center;GO:0016020//membrane;GO:0016021//integral component of membrane	GO:0009055//electron transfer activity;GO:0016491//oxidoreductase activity;GO:0042301//phosphate ion binding	GO:0015979//photosynthesis;GO:0050821//protein stabilization
Isoform0002357	0.752	1.121	4.444	7.892	ABCB11	KAH0462510.1 hypothetical protein IEQ34_010085 [Dendrobium chrysotoxum]	Environmental Information Processing	Membrane transport	ko02010//ABC transporters	K05658	GO:0005575//cellular_component;GO:0005887//integral component of plasma membrane;GO:0009380//excinuclease repair complex;GO:0009898//cytoplasmic side of plasma membrane;GO:0016021//integral component of membrane;GO:0043190//ATP-binding cassette (ABC) transporter complex;GO:0055051//ATP-binding cassette (ABC) transporter complex, integrated substrate binding;GO:0055052//ATP-binding cassette (ABC) …	GO:0003676//nucleic acid binding;GO:0003924//GTPase activity;GO:0005260//intracellularly ATP-gated chloride channel activity;GO:0005319//lipid transporter activity;GO:0005524//ATP binding;GO:0005525//GTP binding;GO:0009381//excinuclease ABC activity;GO:0015220//choline transmembrane transporter activity;GO:0015221//lipopolysaccharide transmembrane transporter activity;GO:0015412//ABC-type molybda…	GO:0000910//cytokinesis;GO:0006289//nucleotide-excision repair;GO:0006810//transport;GO:0006817//phosphate ion transport;GO:0006824//cobalt ion transport;GO:0006855//xenobiotic transmembrane transport;GO:0006869//lipid transport;GO:0007601//visual perception;GO:0008150//biological_process;GO:0008272//sulfate transport;GO:0015675//nickel cation transport;GO:0015689//molybdate ion transport;GO:0015…
Isoform0002364	20.899	10.836	12.674	9.785	ycf68-1	KAA0068048.1 hypothetical protein E6C27_scaffold138G002460 [Cucumis melo var. makuwa] [Cucumis melo]	-	-	-	-	-	-	-
Isoform0002366	4.038	9.754	11.688	11.104	ACA5	KAH0457476.1 hypothetical protein IEQ34_012791 [Dendrobium chrysotoxum]	-	-	-	-	GO:0031004//potassium ion-transporting ATPase complex	GO:0005375//copper ion transmembrane transporter activity;GO:0005388//P-type calcium transporter activity;GO:0005516//calmodulin binding;GO:0008556//P-type potassium transmembrane transporter activity;GO:0008967//phosphoglycolate phosphatase activity;GO:0015434//ABC-type cadmium transporter activity;GO:0015444//P-type magnesium transporter activity;GO:0016787//hydrolase activity;GO:0042625//ATPas…	GO:0006545//glycine biosynthetic process;GO:0006564//L-serine biosynthetic process;GO:0006813//potassium ion transport;GO:0006816//calcium ion transport;GO:0006825//copper ion transport;GO:0008152//metabolic process;GO:0015691//cadmium ion transport;GO:0015693//magnesium ion transport;GO:0030001//metal ion transport
Isoform0002402	4.477	6.484	11.35	11.775	ABCC10	XP_028549629.1 ABC transporter C family member 10 [Dendrobium catenatum]	Environmental Information Processing	Membrane transport	ko02010//ABC transporters	K05666	GO:0005575//cellular_component;GO:0005887//integral component of plasma membrane;GO:0009380//excinuclease repair complex;GO:0009898//cytoplasmic side of plasma membrane;GO:0016021//integral component of membrane;GO:0030257//type III protein secretion system complex;GO:0043190//ATP-binding cassette (ABC) transporter complex;GO:0055051//ATP-binding cassette (ABC) transporter complex, integrated sub…	GO:0003824//catalytic activity;GO:0003924//GTPase activity;GO:0004527//exonuclease activity;GO:0005260//intracellularly ATP-gated chloride channel activity;GO:0005319//lipid transporter activity;GO:0005524//ATP binding;GO:0005525//GTP binding;GO:0009381//excinuclease ABC activity;GO:0015220//choline transmembrane transporter activity;GO:0015221//lipopolysaccharide transmembrane transporter activi…	GO:0000910//cytokinesis;GO:0006260//DNA replication;GO:0006289//nucleotide-excision repair;GO:0006310//DNA recombination;GO:0006400//tRNA modification;GO:0006777//Mo-molybdopterin cofactor biosynthetic process;GO:0006810//transport;GO:0006817//phosphate ion transport;GO:0006824//cobalt ion transport;GO:0006855//xenobiotic transmembrane transport;GO:0006869//lipid transport;GO:0007601//visual perc…
Isoform0002412	3.146	5.12	7.251	7.831	ABCG39	KAH0450492.1 hypothetical protein IEQ34_021184 [Dendrobium chrysotoxum]	-	-	-	-	GO:0005575//cellular_component;GO:0005887//integral component of plasma membrane;GO:0009380//excinuclease repair complex;GO:0009898//cytoplasmic side of plasma membrane;GO:0016020//membrane;GO:0016021//integral component of membrane;GO:0043190//ATP-binding cassette (ABC) transporter complex;GO:0055051//ATP-binding cassette (ABC) transporter complex, integrated substrate binding;GO:0055052//ATP-bi…	GO:0003924//GTPase activity;GO:0005319//lipid transporter activity;GO:0005524//ATP binding;GO:0005525//GTP binding;GO:0009381//excinuclease ABC activity;GO:0015220//choline transmembrane transporter activity;GO:0015221//lipopolysaccharide transmembrane transporter activity;GO:0015412//ABC-type molybdate transporter activity;GO:0015413//ABC-type nickel transporter activity;GO:0015414//ABC-type nit…	GO:0000910//cytokinesis;GO:0006289//nucleotide-excision repair;GO:0006810//transport;GO:0006817//phosphate ion transport;GO:0006824//cobalt ion transport;GO:0006869//lipid transport;GO:0007601//visual perception;GO:0008150//biological_process;GO:0008272//sulfate transport;GO:0015675//nickel cation transport;GO:0015689//molybdate ion transport;GO:0015706//nitrate transport;GO:0015716//organic phos…
Isoform0002414	0.825	5.158	9.336	9.453	XA21	PKU62056.1 putative LRR receptor-like serine/threonine-protein kinase [Dendrobium catenatum]	-	-	-	-	-	GO:0003674//molecular_function;GO:0004413//homoserine kinase activity;GO:0004672//protein kinase activity;GO:0005515//protein binding;GO:0005524//ATP binding	GO:0006468//protein phosphorylation;GO:0009088//threonine biosynthetic process;GO:0009306//protein secretion
Isoform0002416	53.537	38.139	27.499	26.122	GILT1	XP_020585834.1 gamma-interferon-inducible lysosomal thiol reductase-like [Phalaenopsis equestris]	-	-	-	-	-	-	-
Isoform0002424	0.814	1.698	1.342	1.313	PAO5	KAH0461263.1 hypothetical protein IEQ34_008838 [Dendrobium chrysotoxum]	Metabolism;Metabolism;Metabolism;Metabolism	Global and overview maps;Metabolism of other amino acids;Amino acid metabolism;Metabolism of cofactors and vitamins	ko01100//Metabolic pathways;ko00410//beta-Alanine metabolism;ko00330//Arginine and proline metabolism;ko00770//Pantothenate and CoA biosynthesis	K17839;K17839;K17839;K17839	GO:0009342//glutamate synthase complex (NADPH)	GO:0003676//nucleic acid binding;GO:0003824//catalytic activity;GO:0004148//dihydrolipoyl dehydrogenase activity;GO:0004729//oxygen-dependent protoporphyrinogen oxidase activity;GO:0008270//zinc ion binding;GO:0008767//UDP-galactopyranose mutase activity;GO:0016166//phytoene dehydrogenase activity;GO:0016491//oxidoreductase activity;GO:0016647//oxidoreductase activity, acting on the CH-NH group o…	GO:0006096//glycolytic process;GO:0006537//glutamate biosynthetic process;GO:0006744//ubiquinone biosynthetic process;GO:0006779//porphyrin-containing compound biosynthetic process;GO:0009228//thiamine biosynthetic process;GO:0009273//peptidoglycan-based cell wall biogenesis;GO:0015995//chlorophyll biosynthetic process;GO:0016117//carotenoid biosynthetic process;GO:0030494//bacteriochlorophyll bi…
Isoform0002425	5.08	3.484	2.379	2.18	KIN14L	XP_020580835.1 kinesin-like protein KIN-14L [Phalaenopsis equestris]	-	-	-	-	GO:0005575//cellular_component;GO:0005622//intracellular anatomical structure;GO:0005856//cytoskeleton;GO:0005874//microtubule;GO:0015630//microtubule cytoskeleton;GO:0043226//organelle;GO:0043228//non-membrane-bounded organelle;GO:0043229//intracellular organelle;GO:0043232//intracellular non-membrane-bounded organelle;GO:0099080//supramolecular complex;GO:0099081//supramolecular polymer;GO:0099…	GO:0000166//nucleotide binding;GO:0003674//molecular_function;GO:0003774//cytoskeletal motor activity;GO:0003777//microtubule motor activity;GO:0003824//catalytic activity;GO:0005488//binding;GO:0005515//protein binding;GO:0005524//ATP binding;GO:0008017//microtubule binding;GO:0008092//cytoskeletal protein binding;GO:0015631//tubulin binding;GO:0016462//pyrophosphatase activity;GO:0016787//hydro…	GO:0006928//movement of cell or subcellular component;GO:0006996//organelle organization;GO:0007017//microtubule-based process;GO:0007018//microtubule-based movement;GO:0008150//biological_process;GO:0009657//plastid organization;GO:0009658//chloroplast organization;GO:0009902//chloroplast relocation;GO:0009904//chloroplast accumulation movement;GO:0009987//cellular process;GO:0016043//cellular c…
Isoform0002440	28.567	15.265	15.562	10.911	--	KAG9455499.1 hypothetical protein H6P81_000007 [Aristolochia fimbriata]	-	-	-	-	-	-	-
Isoform0002444	3.911	8.803	14.938	17.124	--	XP_020705033.1 uncharacterized protein LOC110115957 [Dendrobium catenatum]	-	-	-	-	-	GO:0016787//hydrolase activity	-
Isoform0002452	17.169	11.186	5.65	3.807	CHLH	KAH0468643.1 hypothetical protein IEQ34_001875 [Dendrobium chrysotoxum]	Metabolism;Metabolism;Metabolism	Global and overview maps;Global and overview maps;Metabolism of cofactors and vitamins	ko01100//Metabolic pathways;ko01110//Biosynthesis of secondary metabolites;ko00860//Porphyrin metabolism	K03403;K03403;K03403	GO:0005575//cellular_component;GO:0005622//intracellular anatomical structure;GO:0005737//cytoplasm;GO:0005739//mitochondrion;GO:0009507//chloroplast;GO:0009526//plastid envelope;GO:0009528//plastid inner membrane;GO:0009532//plastid stroma;GO:0009536//plastid;GO:0009570//chloroplast stroma;GO:0009706//chloroplast inner membrane;GO:0009941//chloroplast envelope;GO:0010007//magnesium chelatase com…	GO:0000166//nucleotide binding;GO:0003674//molecular_function;GO:0003824//catalytic activity;GO:0005488//binding;GO:0005524//ATP binding;GO:0016851//magnesium chelatase activity;GO:0016874//ligase activity;GO:0017076//purine nucleotide binding;GO:0030554//adenyl nucleotide binding;GO:0032553//ribonucleotide binding;GO:0032555//purine ribonucleotide binding;GO:0032559//adenyl ribonucleotide bindin…	GO:0006725//cellular aromatic compound metabolic process;GO:0006778//porphyrin-containing compound metabolic process;GO:0006779//porphyrin-containing compound biosynthetic process;GO:0006807//nitrogen compound metabolic process;GO:0008150//biological_process;GO:0008152//metabolic process;GO:0009058//biosynthetic process;GO:0009236//cobalamin biosynthetic process;GO:0009987//cellular process;GO:00…
Isoform0002467	1.912	4.247	4.213	4.466	At5g63020	XP_020577982.1 probable disease resistance protein At1g12280, partial [Phalaenopsis equestris]	Organismal Systems	Environmental adaptation	ko04626//Plant-pathogen interaction	K13459	GO:0009898//cytoplasmic side of plasma membrane;GO:0055052//ATP-binding cassette (ABC) transporter complex, substrate-binding subunit-containing	GO:0005524//ATP binding;GO:0015416//ABC-type phosphonate transporter activity;GO:0016818//hydrolase activity, acting on acid anhydrides, in phosphorus-containing anhydrides;GO:0043531//ADP binding	GO:0015716//organic phosphonate transport;GO:0032297//negative regulation of DNA-dependent DNA replication initiation
Isoform0002468	18.455	13.592	8.87	8.316	BTS	XP_020699296.1 zinc finger protein BRUTUS-like [Dendrobium catenatum]	-	-	-	-	-	GO:0005506//iron ion binding;GO:0008270//zinc ion binding	GO:0030091//protein repair
Isoform0002474	1.316	1.477	3.045	3.388	CSLD2	XP_020679142.1 cellulose synthase-like protein D2 [Dendrobium catenatum]	-	-	-	-	GO:0016020//membrane	GO:0008375//acetylglucosaminyltransferase activity;GO:0016760//cellulose synthase (UDP-forming) activity	GO:0030244//cellulose biosynthetic process;GO:0042710//biofilm formation
Isoform0002481	0.926	1.891	3.154	3.783	--	XP_020705033.1 uncharacterized protein LOC110115957 [Dendrobium catenatum]	-	-	-	-	-	GO:0016787//hydrolase activity	-
Isoform0002487	3.261	2.207	1.605	1.448	--	KAE8692624.1 Retrovirus-related Pol polyprotein from transposon TNT 1-94 [Hibiscus syriacus]	-	-	-	-	-	GO:0003677//DNA binding	-
Isoform0002495	2.698	7.476	11.5	9.113	--	PKU80708.1 Egg cell-secreted protein 1.4 [Dendrobium catenatum]	-	-	-	-	GO:0042470//melanosome	-	-
Isoform0002502	0.513	0.783	1.137	1.022	At3g47110	XP_020679795.1 probable LRR receptor-like serine/threonine-protein kinase At3g47570 [Dendrobium catenatum]	-	-	-	-	-	GO:0004672//protein kinase activity;GO:0005515//protein binding;GO:0005524//ATP binding	GO:0006468//protein phosphorylation
Isoform0002508	0.852	1.841	3.051	3.516	--	KAH0460024.1 hypothetical protein IEQ34_010687 [Dendrobium chrysotoxum]	-	-	-	-	-	GO:0016787//hydrolase activity	-
Isoform0002509	0.204	0.456	1.198	1.172	KIN7F	KAH0465026.1 hypothetical protein IEQ34_005129 [Dendrobium chrysotoxum]	-	-	-	-	GO:0016020//membrane	GO:0005524//ATP binding;GO:0008017//microtubule binding	GO:0006886//intracellular protein transport;GO:0007018//microtubule-based movement
Isoform0002510	10.035	7.133	6.721	4.794	ABCC3	XP_020673243.1 ABC transporter C family member 3 isoform X1 [Dendrobium catenatum]	Environmental Information Processing	Membrane transport	ko02010//ABC transporters	K05665	GO:0005575//cellular_component;GO:0005737//cytoplasm;GO:0005887//integral component of plasma membrane;GO:0009380//excinuclease repair complex;GO:0009898//cytoplasmic side of plasma membrane;GO:0016021//integral component of membrane;GO:0043190//ATP-binding cassette (ABC) transporter complex;GO:0055051//ATP-binding cassette (ABC) transporter complex, integrated substrate binding;GO:0055052//ATP-b…	GO:0000166//nucleotide binding;GO:0003677//DNA binding;GO:0003924//GTPase activity;GO:0005260//intracellularly ATP-gated chloride channel activity;GO:0005319//lipid transporter activity;GO:0005524//ATP binding;GO:0005525//GTP binding;GO:0009381//excinuclease ABC activity;GO:0015220//choline transmembrane transporter activity;GO:0015221//lipopolysaccharide transmembrane transporter activity;GO:001…	GO:0000910//cytokinesis;GO:0006289//nucleotide-excision repair;GO:0006810//transport;GO:0006817//phosphate ion transport;GO:0006824//cobalt ion transport;GO:0006855//xenobiotic transmembrane transport;GO:0006869//lipid transport;GO:0007601//visual perception;GO:0008150//biological_process;GO:0008272//sulfate transport;GO:0015675//nickel cation transport;GO:0015689//molybdate ion transport;GO:0015…
Isoform0002546	18.142	12.803	8.307	6.52	PETs	KAH0459905.1 hypothetical protein IEQ34_010568 [Dendrobium chrysotoxum]	-	-	-	-	GO:0000314//organellar small ribosomal subunit;GO:0005575//cellular_component;GO:0005622//intracellular anatomical structure;GO:0005737//cytoplasm;GO:0009507//chloroplast;GO:0009536//plastid;GO:0022627//cytosolic small ribosomal subunit;GO:0043226//organelle;GO:0043227//membrane-bounded organelle;GO:0043229//intracellular organelle;GO:0043231//intracellular membrane-bounded organelle	GO:0003674//molecular_function;GO:0003676//nucleic acid binding;GO:0003723//RNA binding;GO:0003735//structural constituent of ribosome;GO:0003746//translation elongation factor activity;GO:0003899//DNA-directed 5'-3' RNA polymerase activity;GO:0004654//polyribonucleotide nucleotidyltransferase activity;GO:0005488//binding;GO:0008135//translation factor activity, RNA binding;GO:0097159//organic cy…	GO:0006109//regulation of carbohydrate metabolic process;GO:0006402//mRNA catabolic process;GO:0006412//translation;GO:0006414//translational elongation;GO:0006486//protein glycosylation;GO:0006518//peptide metabolic process;GO:0006807//nitrogen compound metabolic process;GO:0008150//biological_process;GO:0008152//metabolic process;GO:0009058//biosynthetic process;GO:0009059//macromolecule biosyn…
Isoform0002547	12.079	6.233	6.879	5.011	ycf68-1	KAA0068048.1 hypothetical protein E6C27_scaffold138G002460 [Cucumis melo var. makuwa] [Cucumis melo]	-	-	-	-	-	-	-
Isoform0002549	3.447	5.554	7.623	8.35	KIN7E	XP_020593333.1 kinesin-like protein KIN-7E, chloroplastic [Phalaenopsis equestris]	-	-	-	-	GO:0005575//cellular_component;GO:0005622//intracellular anatomical structure;GO:0005737//cytoplasm;GO:0005739//mitochondrion;GO:0005856//cytoskeleton;GO:0005871//kinesin complex;GO:0005874//microtubule;GO:0005875//microtubule associated complex;GO:0005886//plasma membrane;GO:0009507//chloroplast;GO:0009536//plastid;GO:0015630//microtubule cytoskeleton;GO:0016020//membrane;GO:0032991//protein-con…	GO:0000166//nucleotide binding;GO:0003674//molecular_function;GO:0003774//cytoskeletal motor activity;GO:0003777//microtubule motor activity;GO:0003824//catalytic activity;GO:0005488//binding;GO:0005515//protein binding;GO:0005524//ATP binding;GO:0008017//microtubule binding;GO:0008092//cytoskeletal protein binding;GO:0015631//tubulin binding;GO:0016462//pyrophosphatase activity;GO:0016787//hydro…	GO:0006928//movement of cell or subcellular component;GO:0007017//microtubule-based process;GO:0007018//microtubule-based movement;GO:0008150//biological_process;GO:0009987//cellular process
Isoform0002550	0.754	1.343	1.533	1.753	PNC1	XP_020579239.1 peroxisomal adenine nucleotide carrier 1-like [Phalaenopsis equestris]	-	-	-	-	-	-	-
Isoform0002554	0.725	0.469	0.117	0.132	ABCC8	KAH0450481.1 hypothetical protein IEQ34_021173 [Dendrobium chrysotoxum]	Environmental Information Processing	Membrane transport	ko02010//ABC transporters	K05665	GO:0000325//plant-type vacuole;GO:0005575//cellular_component;GO:0005622//intracellular anatomical structure;GO:0005737//cytoplasm;GO:0005773//vacuole;GO:0005774//vacuolar membrane;GO:0005887//integral component of plasma membrane;GO:0009380//excinuclease repair complex;GO:0009898//cytoplasmic side of plasma membrane;GO:0016020//membrane;GO:0016021//integral component of membrane;GO:0030257//type…	GO:0000166//nucleotide binding;GO:0003674//molecular_function;GO:0003824//catalytic activity;GO:0005215//transporter activity;GO:0005260//intracellularly ATP-gated chloride channel activity;GO:0005319//lipid transporter activity;GO:0005488//binding;GO:0005524//ATP binding;GO:0005525//GTP binding;GO:0008559//ABC-type xenobiotic transporter activity;GO:0009381//excinuclease ABC activity;GO:0015220/…	GO:0000910//cytokinesis;GO:0006289//nucleotide-excision repair;GO:0006576//cellular biogenic amine metabolic process;GO:0006777//Mo-molybdopterin cofactor biosynthetic process;GO:0006810//transport;GO:0006817//phosphate ion transport;GO:0006824//cobalt ion transport;GO:0006855//xenobiotic transmembrane transport;GO:0006869//lipid transport;GO:0007601//visual perception;GO:0008150//biological_proc…
Isoform0002570	4.777	2.371	1.266	0.803	RGI3	KAH0469891.1 hypothetical protein IEQ34_001449 [Dendrobium chrysotoxum]	-	-	-	-	-	GO:0004672//protein kinase activity;GO:0005515//protein binding;GO:0005524//ATP binding	GO:0006468//protein phosphorylation
Isoform0002599	1.33	4.192	4.34	3.772	--	XP_020691326.1 protein timeless homolog isoform X1 [Dendrobium catenatum]	-	-	-	-	GO:0000228//nuclear chromosome;GO:0000785//chromatin;GO:0005575//cellular_component;GO:0005622//intracellular anatomical structure;GO:0005634//nucleus;GO:0005654//nucleoplasm;GO:0005657//replication fork;GO:0005694//chromosome;GO:0005737//cytoplasm;GO:0005829//cytosol;GO:0031298//replication fork protection complex;GO:0031974//membrane-enclosed lumen;GO:0031981//nuclear lumen;GO:0032991//protein-…	GO:0000217//DNA secondary structure binding;GO:0000403//Y-form DNA binding;GO:0003674//molecular_function;GO:0003676//nucleic acid binding;GO:0003677//DNA binding;GO:0003690//double-stranded DNA binding;GO:0005488//binding;GO:0005515//protein binding;GO:0042802//identical protein binding;GO:0042803//protein homodimerization activity;GO:0046982//protein heterodimerization activity;GO:0046983//prot…	GO:0000003//reproduction;GO:0000018//regulation of DNA recombination;GO:0000019//regulation of mitotic recombination;GO:0000070//mitotic sister chromatid segregation;GO:0000075//cell cycle checkpoint signaling;GO:0000076//DNA replication checkpoint signaling;GO:0000077//DNA damage checkpoint signaling;GO:0000122//negative regulation of transcription by RNA polymerase II;GO:0000278//mitotic cell c…
Isoform0002610	0.822	1.972	2.966	3.623	--	XP_020705033.1 uncharacterized protein LOC110115957 [Dendrobium catenatum]	-	-	-	-	GO:0016020//membrane	GO:0005315//inorganic phosphate transmembrane transporter activity;GO:0016787//hydrolase activity	GO:0006817//phosphate ion transport
Isoform0002635	0.483	0.815	1.142	1.311	--	KAH0458096.1 hypothetical protein IEQ34_013411 [Dendrobium chrysotoxum]	-	-	-	-	-	-	-
Isoform0002642	8.265	4.114	1.664	1.801	SPS3	KAH0470939.1 hypothetical protein IEQ34_000662 [Dendrobium chrysotoxum]	Metabolism;Metabolism;Metabolism	Global and overview maps;Global and overview maps;Carbohydrate metabolism	ko01100//Metabolic pathways;ko01110//Biosynthesis of secondary metabolites;ko00500//Starch and sucrose metabolism	K00696;K00696;K00696	-	GO:0004373//glycogen (starch) synthase activity;GO:0008194//UDP-glycosyltransferase activity;GO:0009011//starch synthase activity;GO:0016157//sucrose synthase activity;GO:0016757//glycosyltransferase activity;GO:0050307//sucrose-phosphate phosphatase activity	GO:0005978//glycogen biosynthetic process;GO:0005985//sucrose metabolic process;GO:0005986//sucrose biosynthetic process;GO:0009058//biosynthetic process;GO:0010125//mycothiol biosynthetic process;GO:0071793//bacillithiol biosynthetic process
Isoform0002651	7.42	5.252	3.327	3.064	PETs	KAH0459905.1 hypothetical protein IEQ34_010568 [Dendrobium chrysotoxum]	-	-	-	-	GO:0000314//organellar small ribosomal subunit;GO:0005575//cellular_component;GO:0005622//intracellular anatomical structure;GO:0005737//cytoplasm;GO:0009507//chloroplast;GO:0009536//plastid;GO:0022627//cytosolic small ribosomal subunit;GO:0043226//organelle;GO:0043227//membrane-bounded organelle;GO:0043229//intracellular organelle;GO:0043231//intracellular membrane-bounded organelle	GO:0003674//molecular_function;GO:0003676//nucleic acid binding;GO:0003723//RNA binding;GO:0003735//structural constituent of ribosome;GO:0003746//translation elongation factor activity;GO:0003899//DNA-directed 5'-3' RNA polymerase activity;GO:0004654//polyribonucleotide nucleotidyltransferase activity;GO:0005488//binding;GO:0008135//translation factor activity, RNA binding;GO:0097159//organic cy…	GO:0006109//regulation of carbohydrate metabolic process;GO:0006402//mRNA catabolic process;GO:0006412//translation;GO:0006414//translational elongation;GO:0006486//protein glycosylation;GO:0006518//peptide metabolic process;GO:0006807//nitrogen compound metabolic process;GO:0008150//biological_process;GO:0008152//metabolic process;GO:0009058//biosynthetic process;GO:0009059//macromolecule biosyn…
Isoform0002664	3.265	2.761	1.616	1.525	At4g18820	XP_028551066.1 protein STICHEL-like 3 [Dendrobium catenatum]	-	-	-	-	GO:0009360//DNA polymerase III complex;GO:0009368//endopeptidase Clp complex;GO:0009379//Holliday junction helicase complex	GO:0003723//RNA binding;GO:0003724//RNA helicase activity;GO:0003887//DNA-directed DNA polymerase activity;GO:0004176//ATP-dependent peptidase activity;GO:0004252//serine-type endopeptidase activity;GO:0005524//ATP binding;GO:0009378//four-way junction helicase activity;GO:0016887//ATP hydrolysis activity	GO:0006260//DNA replication;GO:0006281//DNA repair;GO:0006310//DNA recombination;GO:0006508//proteolysis;GO:0009306//protein secretion;GO:0030436//asexual sporulation;GO:0043335//protein unfolding
Isoform0002665	5.053	3.256	2.391	2.549	GL1-5	XP_020575066.1 protein ECERIFERUM 1-like [Phalaenopsis equestris]	Metabolism;Metabolism	Global and overview maps;Lipid metabolism	ko01110//Biosynthesis of secondary metabolites;ko00073//Cutin, suberine and wax biosynthesis	K15404;K15404	-	-	-
Isoform0002694	12.875	8.057	4.833	4.195	PETs	KAH0459905.1 hypothetical protein IEQ34_010568 [Dendrobium chrysotoxum]	-	-	-	-	GO:0000314//organellar small ribosomal subunit;GO:0005575//cellular_component;GO:0005622//intracellular anatomical structure;GO:0005737//cytoplasm;GO:0009507//chloroplast;GO:0009536//plastid;GO:0022627//cytosolic small ribosomal subunit;GO:0043226//organelle;GO:0043227//membrane-bounded organelle;GO:0043229//intracellular organelle;GO:0043231//intracellular membrane-bounded organelle	GO:0003674//molecular_function;GO:0003676//nucleic acid binding;GO:0003723//RNA binding;GO:0003735//structural constituent of ribosome;GO:0003746//translation elongation factor activity;GO:0003899//DNA-directed 5'-3' RNA polymerase activity;GO:0004654//polyribonucleotide nucleotidyltransferase activity;GO:0005488//binding;GO:0008135//translation factor activity, RNA binding;GO:0097159//organic cy…	GO:0006109//regulation of carbohydrate metabolic process;GO:0006402//mRNA catabolic process;GO:0006412//translation;GO:0006414//translational elongation;GO:0006486//protein glycosylation;GO:0006518//peptide metabolic process;GO:0006807//nitrogen compound metabolic process;GO:0008150//biological_process;GO:0008152//metabolic process;GO:0009058//biosynthetic process;GO:0009059//macromolecule biosyn…
Isoform0002705	2.042	3.126	3.398	4.353	FAB1A	XP_020681202.1 putative 1-phosphatidylinositol-3-phosphate 5-kinase FAB1D isoform X1 [Dendrobium catenatum]	Metabolism;Environmental Information Processing;Metabolism;Cellular Processes	Global and overview maps;Signal transduction;Carbohydrate metabolism;Transport and catabolism	ko01100//Metabolic pathways;ko04070//Phosphatidylinositol signaling system;ko00562//Inositol phosphate metabolism;ko04145//Phagosome	K00921;K00921;K00921;K00921	-	GO:0005524//ATP binding;GO:0016887//ATP hydrolysis activity	-
Isoform0002717	9.938	6.849	3.716	3.498	PETs	KAH0459905.1 hypothetical protein IEQ34_010568 [Dendrobium chrysotoxum]	-	-	-	-	GO:0000314//organellar small ribosomal subunit;GO:0005575//cellular_component;GO:0005622//intracellular anatomical structure;GO:0005737//cytoplasm;GO:0009507//chloroplast;GO:0009536//plastid;GO:0022627//cytosolic small ribosomal subunit;GO:0043226//organelle;GO:0043227//membrane-bounded organelle;GO:0043229//intracellular organelle;GO:0043231//intracellular membrane-bounded organelle	GO:0003674//molecular_function;GO:0003676//nucleic acid binding;GO:0003723//RNA binding;GO:0003735//structural constituent of ribosome;GO:0003746//translation elongation factor activity;GO:0003899//DNA-directed 5'-3' RNA polymerase activity;GO:0004654//polyribonucleotide nucleotidyltransferase activity;GO:0005488//binding;GO:0008135//translation factor activity, RNA binding;GO:0008997//ribonuclea…	GO:0006109//regulation of carbohydrate metabolic process;GO:0006401//RNA catabolic process;GO:0006402//mRNA catabolic process;GO:0006412//translation;GO:0006414//translational elongation;GO:0006518//peptide metabolic process;GO:0006807//nitrogen compound metabolic process;GO:0008150//biological_process;GO:0008152//metabolic process;GO:0009058//biosynthetic process;GO:0009059//macromolecule biosyn…
Isoform0002728	16.944	12.976	8.476	8.012	BTS	XP_020699296.1 zinc finger protein BRUTUS-like [Dendrobium catenatum]	-	-	-	-	-	GO:0005506//iron ion binding;GO:0008270//zinc ion binding	GO:0030091//protein repair
Isoform0002731	3.69	5.856	8.769	9.07	DCL2A	XP_020580814.1 endoribonuclease Dicer homolog 2a-like [Phalaenopsis equestris]	-	-	-	-	GO:0005575//cellular_component;GO:0005622//intracellular anatomical structure;GO:0005634//nucleus;GO:0005737//cytoplasm;GO:0009380//excinuclease repair complex;GO:0016442//RISC complex;GO:0031332//RNAi effector complex;GO:0032991//protein-containing complex;GO:0043226//organelle;GO:0043227//membrane-bounded organelle;GO:0043229//intracellular organelle;GO:0043231//intracellular membrane-bounded o…	GO:0000166//nucleotide binding;GO:0003674//molecular_function;GO:0003676//nucleic acid binding;GO:0003677//DNA binding;GO:0003690//double-stranded DNA binding;GO:0003723//RNA binding;GO:0003824//catalytic activity;GO:0004386//helicase activity;GO:0004518//nuclease activity;GO:0004519//endonuclease activity;GO:0004521//endoribonuclease activity;GO:0004525//ribonuclease III activity;GO:0004540//rib…	GO:0002252//immune effector process;GO:0002376//immune system process;GO:0006139//nucleobase-containing compound metabolic process;GO:0006259//DNA metabolic process;GO:0006268//DNA unwinding involved in DNA replication;GO:0006281//DNA repair;GO:0006289//nucleotide-excision repair;GO:0006310//DNA recombination;GO:0006396//RNA processing;GO:0006725//cellular aromatic compound metabolic process;GO:0…
Isoform0002734	6.204	11.632	16.757	15.31	ACA5	KAH0457476.1 hypothetical protein IEQ34_012791 [Dendrobium chrysotoxum]	-	-	-	-	GO:0031004//potassium ion-transporting ATPase complex	GO:0005375//copper ion transmembrane transporter activity;GO:0005388//P-type calcium transporter activity;GO:0005516//calmodulin binding;GO:0008556//P-type potassium transmembrane transporter activity;GO:0008967//phosphoglycolate phosphatase activity;GO:0015434//ABC-type cadmium transporter activity;GO:0015444//P-type magnesium transporter activity;GO:0016787//hydrolase activity;GO:0042625//ATPas…	GO:0006545//glycine biosynthetic process;GO:0006564//L-serine biosynthetic process;GO:0006813//potassium ion transport;GO:0006816//calcium ion transport;GO:0006825//copper ion transport;GO:0008152//metabolic process;GO:0015691//cadmium ion transport;GO:0015693//magnesium ion transport;GO:0030001//metal ion transport
Isoform0002736	0.163	0.184	0.079	0.047	accD	YP_009347713.1 acetyl-CoA carboxylase carboxyl transferase [Anoectochilus emeiensis]	Metabolism;Metabolism;Metabolism;Metabolism;Metabolism;Metabolism;Metabolism	Global and overview maps;Global and overview maps;Global and overview maps;Carbohydrate metabolism;Global and overview maps;Carbohydrate metabolism;Lipid metabolism	ko01100//Metabolic pathways;ko01110//Biosynthesis of secondary metabolites;ko01200//Carbon metabolism;ko00620//Pyruvate metabolism;ko01212//Fatty acid metabolism;ko00640//Propanoate metabolism;ko00061//Fatty acid biosynthesis	K01963;K01963;K01963;K01963;K01963;K01963;K01963	GO:0009317//acetyl-CoA carboxylase complex;GO:0009522//photosystem I;GO:0009538//photosystem I reaction center;GO:0009579//thylakoid;GO:0016021//integral component of membrane	GO:0003674//molecular_function;GO:0003989//acetyl-CoA carboxylase activity	GO:0006633//fatty acid biosynthetic process;GO:0015979//photosynthesis;GO:0019684//photosynthesis, light reaction
Isoform0002742	1.346	1.384	4.185	7.308	ABCC9	KAH0433815.1 hypothetical protein IEQ34_026946 [Dendrobium chrysotoxum]	-	-	-	-	GO:0000325//plant-type vacuole;GO:0005575//cellular_component;GO:0005622//intracellular anatomical structure;GO:0005737//cytoplasm;GO:0005773//vacuole;GO:0005774//vacuolar membrane;GO:0005887//integral component of plasma membrane;GO:0005911//cell-cell junction;GO:0009380//excinuclease repair complex;GO:0009506//plasmodesma;GO:0009898//cytoplasmic side of plasma membrane;GO:0016020//membrane;GO:0…	GO:0000166//nucleotide binding;GO:0003674//molecular_function;GO:0003677//DNA binding;GO:0003824//catalytic activity;GO:0003924//GTPase activity;GO:0005215//transporter activity;GO:0005260//intracellularly ATP-gated chloride channel activity;GO:0005319//lipid transporter activity;GO:0005488//binding;GO:0005524//ATP binding;GO:0005525//GTP binding;GO:0008559//ABC-type xenobiotic transporter activi…	GO:0000910//cytokinesis;GO:0006289//nucleotide-excision repair;GO:0006400//tRNA modification;GO:0006810//transport;GO:0006817//phosphate ion transport;GO:0006824//cobalt ion transport;GO:0006855//xenobiotic transmembrane transport;GO:0006869//lipid transport;GO:0007601//visual perception;GO:0008150//biological_process;GO:0008272//sulfate transport;GO:0009605//response to external stimulus;GO:0009…
Isoform0002750	3.938	2.905	1.444	1.441	--	KAH0456500.1 hypothetical protein IEQ34_014407 [Dendrobium chrysotoxum]	-	-	-	-	-	-	-
Isoform0002755	11.649	6.139	2.64	2.979	SPS1	XP_020580616.1 sucrose-phosphate synthase [Phalaenopsis equestris]	Metabolism;Metabolism;Metabolism	Global and overview maps;Global and overview maps;Carbohydrate metabolism	ko01100//Metabolic pathways;ko01110//Biosynthesis of secondary metabolites;ko00500//Starch and sucrose metabolism	K00696;K00696;K00696	-	GO:0003674//molecular_function;GO:0003824//catalytic activity;GO:0004373//glycogen (starch) synthase activity;GO:0008194//UDP-glycosyltransferase activity;GO:0009011//starch synthase activity;GO:0016157//sucrose synthase activity;GO:0016740//transferase activity;GO:0016757//glycosyltransferase activity;GO:0016758//hexosyltransferase activity;GO:0035251//UDP-glucosyltransferase activity;GO:0046524…	GO:0005975//carbohydrate metabolic process;GO:0005978//glycogen biosynthetic process;GO:0005984//disaccharide metabolic process;GO:0005985//sucrose metabolic process;GO:0005986//sucrose biosynthetic process;GO:0008150//biological_process;GO:0008152//metabolic process;GO:0009058//biosynthetic process;GO:0009311//oligosaccharide metabolic process;GO:0009312//oligosaccharide biosynthetic process;GO:…
Isoform0002759	12.729	6.555	7.248	5.736	ycf68-1	KAA0068048.1 hypothetical protein E6C27_scaffold138G002460 [Cucumis melo var. makuwa] [Cucumis melo]	-	-	-	-	-	-	-
Isoform0002786	16.125	11.038	6.722	7.956	CCA1	KAG0475903.1 hypothetical protein HPP92_012744 [Vanilla planifolia]	Organismal Systems	Environmental adaptation	ko04712//Circadian rhythm - plant	K12133	-	-	-
Isoform0002788	31.93	23.63	13.262	10.141	At1g17220	XP_020677183.1 translation initiation factor IF-2, chloroplastic [Dendrobium catenatum]	-	-	-	-	GO:0005737//cytoplasm	GO:0003743//translation initiation factor activity;GO:0003746//translation elongation factor activity;GO:0003747//translation release factor activity;GO:0003924//GTPase activity;GO:0004781//sulfate adenylyltransferase (ATP) activity;GO:0005524//ATP binding;GO:0005525//GTP binding;GO:0016772//transferase activity, transferring phosphorus-containing groups;GO:0019843//rRNA binding;GO:0043022//ribos…	GO:0000103//sulfate assimilation;GO:0001514//selenocysteine incorporation;GO:0006400//tRNA modification;GO:0006412//translation;GO:0006413//translational initiation;GO:0006414//translational elongation;GO:0006415//translational termination;GO:0006576//cellular biogenic amine metabolic process;GO:0006950//response to stress;GO:0015809//arginine transport;GO:0015819//lysine transport;GO:0015822//or…
Isoform0002800	29.934	19.268	10.218	6.389	CHLH	KAH0468643.1 hypothetical protein IEQ34_001875 [Dendrobium chrysotoxum]	Metabolism;Metabolism;Metabolism	Global and overview maps;Global and overview maps;Metabolism of cofactors and vitamins	ko01100//Metabolic pathways;ko01110//Biosynthesis of secondary metabolites;ko00860//Porphyrin metabolism	K03403;K03403;K03403	GO:0005575//cellular_component;GO:0005622//intracellular anatomical structure;GO:0005737//cytoplasm;GO:0005739//mitochondrion;GO:0009507//chloroplast;GO:0009526//plastid envelope;GO:0009528//plastid inner membrane;GO:0009532//plastid stroma;GO:0009536//plastid;GO:0009570//chloroplast stroma;GO:0009706//chloroplast inner membrane;GO:0009941//chloroplast envelope;GO:0010007//magnesium chelatase com…	GO:0000166//nucleotide binding;GO:0003674//molecular_function;GO:0003824//catalytic activity;GO:0005488//binding;GO:0005524//ATP binding;GO:0016851//magnesium chelatase activity;GO:0016874//ligase activity;GO:0017076//purine nucleotide binding;GO:0030554//adenyl nucleotide binding;GO:0032553//ribonucleotide binding;GO:0032555//purine ribonucleotide binding;GO:0032559//adenyl ribonucleotide bindin…	GO:0006725//cellular aromatic compound metabolic process;GO:0006778//porphyrin-containing compound metabolic process;GO:0006779//porphyrin-containing compound biosynthetic process;GO:0006807//nitrogen compound metabolic process;GO:0008150//biological_process;GO:0008152//metabolic process;GO:0009058//biosynthetic process;GO:0009236//cobalamin biosynthetic process;GO:0009987//cellular process;GO:00…
Isoform0002806	20.064	14.2	7.991	6.327	At1g17220	XP_020677183.1 translation initiation factor IF-2, chloroplastic [Dendrobium catenatum]	-	-	-	-	GO:0005737//cytoplasm	GO:0003743//translation initiation factor activity;GO:0003746//translation elongation factor activity;GO:0003747//translation release factor activity;GO:0003924//GTPase activity;GO:0004781//sulfate adenylyltransferase (ATP) activity;GO:0005524//ATP binding;GO:0005525//GTP binding;GO:0016772//transferase activity, transferring phosphorus-containing groups;GO:0019843//rRNA binding;GO:0043022//ribos…	GO:0000103//sulfate assimilation;GO:0001514//selenocysteine incorporation;GO:0006400//tRNA modification;GO:0006412//translation;GO:0006413//translational initiation;GO:0006414//translational elongation;GO:0006415//translational termination;GO:0006576//cellular biogenic amine metabolic process;GO:0006950//response to stress;GO:0015809//arginine transport;GO:0015819//lysine transport;GO:0015822//or…
Isoform0002823	0.452	0.216	0.163	0.124	atpA	YP_009262736.1 ATP synthase CF1 subunit alpha [Ludisia discolor]	Metabolism;Metabolism;Metabolism	Global and overview maps;Energy metabolism;Energy metabolism	ko01100//Metabolic pathways;ko00195//Photosynthesis;ko00190//Oxidative phosphorylation	K02111;K02111;K02111	GO:0000275//mitochondrial proton-transporting ATP synthase complex, catalytic sector F(1);GO:0000276//mitochondrial proton-transporting ATP synthase complex, coupling factor F(o);GO:0005575//cellular_component;GO:0005622//intracellular anatomical structure;GO:0005737//cytoplasm;GO:0009288//bacterial-type flagellum;GO:0009507//chloroplast;GO:0009534//chloroplast thylakoid;GO:0009535//chloroplast t…	GO:0000166//nucleotide binding;GO:0003674//molecular_function;GO:0003824//catalytic activity;GO:0004386//helicase activity;GO:0005215//transporter activity;GO:0005488//binding;GO:0005524//ATP binding;GO:0008186//ATP-dependent activity, acting on RNA;GO:0008324//cation transmembrane transporter activity;GO:0008553//P-type proton-exporting transporter activity;GO:0015075//ion transmembrane transpor…	GO:0001539//cilium or flagellum-dependent cell motility;GO:0006139//nucleobase-containing compound metabolic process;GO:0006163//purine nucleotide metabolic process;GO:0006164//purine nucleotide biosynthetic process;GO:0006353//DNA-templated transcription, termination;GO:0006725//cellular aromatic compound metabolic process;GO:0006753//nucleoside phosphate metabolic process;GO:0006754//ATP biosyn…
Isoform0002844	2.141	5.174	4.763	4.799	At5g63020	KAG0491774.1 hypothetical protein HPP92_005172 [Vanilla planifolia]	Organismal Systems	Environmental adaptation	ko04626//Plant-pathogen interaction	K13459	GO:0009898//cytoplasmic side of plasma membrane;GO:0055052//ATP-binding cassette (ABC) transporter complex, substrate-binding subunit-containing	GO:0005515//protein binding;GO:0005524//ATP binding;GO:0005525//GTP binding;GO:0015416//ABC-type phosphonate transporter activity;GO:0016772//transferase activity, transferring phosphorus-containing groups;GO:0016818//hydrolase activity, acting on acid anhydrides, in phosphorus-containing anhydrides;GO:0043531//ADP binding	GO:0015716//organic phosphonate transport;GO:0015809//arginine transport;GO:0015819//lysine transport;GO:0015822//ornithine transport;GO:0032297//negative regulation of DNA-dependent DNA replication initiation
Isoform0002856	1.008	2.116	2.195	2.038	PSY1R	XP_028552684.1 tyrosine-sulfated glycopeptide receptor 1-like [Dendrobium catenatum]	-	-	-	-	GO:0005575//cellular_component;GO:0005886//plasma membrane;GO:0016020//membrane;GO:0016021//integral component of membrane;GO:0031224//intrinsic component of membrane;GO:0071944//cell periphery	GO:0000166//nucleotide binding;GO:0001653//peptide receptor activity;GO:0003674//molecular_function;GO:0003824//catalytic activity;GO:0004672//protein kinase activity;GO:0004674//protein serine/threonine kinase activity;GO:0004888//transmembrane signaling receptor activity;GO:0005488//binding;GO:0005515//protein binding;GO:0005524//ATP binding;GO:0016301//kinase activity;GO:0016740//transferase a…	GO:0000902//cell morphogenesis;GO:0006464//cellular protein modification process;GO:0006468//protein phosphorylation;GO:0006793//phosphorus metabolic process;GO:0006796//phosphate-containing compound metabolic process;GO:0006807//nitrogen compound metabolic process;GO:0006885//regulation of pH;GO:0007154//cell communication;GO:0007165//signal transduction;GO:0008150//biological_process;GO:0008152…
Isoform0002872	0.19	0.142	0.288	0.369	--	XP_020697884.2 cytochrome b5 isoform X1 [Dendrobium catenatum]	-	-	-	-	-	-	-
Isoform0002879	1.589	2.194	3.214	2.821	At1g03370	XP_020693016.1 C2 and GRAM domain-containing protein At1g03370 isoform X2 [Dendrobium catenatum]	-	-	-	-	-	-	-
Isoform0002916	7.312	5.391	3.353	2.744	PETs	KAH0459905.1 hypothetical protein IEQ34_010568 [Dendrobium chrysotoxum]	-	-	-	-	GO:0000314//organellar small ribosomal subunit;GO:0005575//cellular_component;GO:0005622//intracellular anatomical structure;GO:0005737//cytoplasm;GO:0009507//chloroplast;GO:0009536//plastid;GO:0022627//cytosolic small ribosomal subunit;GO:0043226//organelle;GO:0043227//membrane-bounded organelle;GO:0043229//intracellular organelle;GO:0043231//intracellular membrane-bounded organelle	GO:0003674//molecular_function;GO:0003676//nucleic acid binding;GO:0003723//RNA binding;GO:0003735//structural constituent of ribosome;GO:0003746//translation elongation factor activity;GO:0003899//DNA-directed 5'-3' RNA polymerase activity;GO:0004654//polyribonucleotide nucleotidyltransferase activity;GO:0005488//binding;GO:0008135//translation factor activity, RNA binding;GO:0097159//organic cy…	GO:0006109//regulation of carbohydrate metabolic process;GO:0006402//mRNA catabolic process;GO:0006412//translation;GO:0006414//translational elongation;GO:0006486//protein glycosylation;GO:0006518//peptide metabolic process;GO:0006807//nitrogen compound metabolic process;GO:0008150//biological_process;GO:0008152//metabolic process;GO:0009058//biosynthetic process;GO:0009059//macromolecule biosyn…
Isoform0002932	0.023	0.02	0.07	0.107	--	-	-	-	-	-	-	-	-
Isoform0002936	21.239	16.597	9.424	8.039	At1g17220	XP_020677183.1 translation initiation factor IF-2, chloroplastic [Dendrobium catenatum]	-	-	-	-	GO:0005737//cytoplasm	GO:0003743//translation initiation factor activity;GO:0003746//translation elongation factor activity;GO:0003747//translation release factor activity;GO:0003924//GTPase activity;GO:0004781//sulfate adenylyltransferase (ATP) activity;GO:0005524//ATP binding;GO:0005525//GTP binding;GO:0016772//transferase activity, transferring phosphorus-containing groups;GO:0019843//rRNA binding;GO:0043022//ribos…	GO:0000103//sulfate assimilation;GO:0001514//selenocysteine incorporation;GO:0006400//tRNA modification;GO:0006412//translation;GO:0006413//translational initiation;GO:0006414//translational elongation;GO:0006415//translational termination;GO:0006576//cellular biogenic amine metabolic process;GO:0006950//response to stress;GO:0015809//arginine transport;GO:0015819//lysine transport;GO:0015822//or…
Isoform0002954	29.743	15.857	16.673	11.511	--	KAG9455499.1 hypothetical protein H6P81_000007 [Aristolochia fimbriata]	-	-	-	-	-	-	-
Isoform0002955	7.534	5.162	2.82	2.25	CHLH	KAH0468643.1 hypothetical protein IEQ34_001875 [Dendrobium chrysotoxum]	Metabolism;Metabolism;Metabolism	Global and overview maps;Global and overview maps;Metabolism of cofactors and vitamins	ko01100//Metabolic pathways;ko01110//Biosynthesis of secondary metabolites;ko00860//Porphyrin metabolism	K03403;K03403;K03403	GO:0005575//cellular_component;GO:0005622//intracellular anatomical structure;GO:0005737//cytoplasm;GO:0005739//mitochondrion;GO:0009507//chloroplast;GO:0009526//plastid envelope;GO:0009528//plastid inner membrane;GO:0009532//plastid stroma;GO:0009536//plastid;GO:0009570//chloroplast stroma;GO:0009706//chloroplast inner membrane;GO:0009941//chloroplast envelope;GO:0010007//magnesium chelatase com…	GO:0000166//nucleotide binding;GO:0003674//molecular_function;GO:0003824//catalytic activity;GO:0005488//binding;GO:0005524//ATP binding;GO:0016851//magnesium chelatase activity;GO:0016874//ligase activity;GO:0017076//purine nucleotide binding;GO:0030554//adenyl nucleotide binding;GO:0032553//ribonucleotide binding;GO:0032555//purine ribonucleotide binding;GO:0032559//adenyl ribonucleotide bindin…	GO:0006725//cellular aromatic compound metabolic process;GO:0006778//porphyrin-containing compound metabolic process;GO:0006779//porphyrin-containing compound biosynthetic process;GO:0006807//nitrogen compound metabolic process;GO:0008150//biological_process;GO:0008152//metabolic process;GO:0009058//biosynthetic process;GO:0009236//cobalamin biosynthetic process;GO:0009987//cellular process;GO:00…
Isoform0002958	1.38	4.505	6.313	5.232	PUB42	XP_020595882.1 U-box domain-containing protein 43-like [Phalaenopsis equestris]	-	-	-	-	-	GO:0003674//molecular_function;GO:0003824//catalytic activity;GO:0004842//ubiquitin-protein transferase activity;GO:0005515//protein binding;GO:0016740//transferase activity;GO:0019787//ubiquitin-like protein transferase activity;GO:0140096//catalytic activity, acting on a protein	GO:0006464//cellular protein modification process;GO:0006807//nitrogen compound metabolic process;GO:0008150//biological_process;GO:0008152//metabolic process;GO:0009987//cellular process;GO:0016567//protein ubiquitination;GO:0019538//protein metabolic process;GO:0032446//protein modification by small protein conjugation;GO:0036211//protein modification process;GO:0043170//macromolecule metabolic…
Isoform0002967	0.467	0.291	0.342	0.187	atpB	YP_009347711.1 ATP synthase CF1 beta chain [Anoectochilus emeiensis]	Metabolism;Metabolism;Metabolism	Global and overview maps;Energy metabolism;Energy metabolism	ko01100//Metabolic pathways;ko00195//Photosynthesis;ko00190//Oxidative phosphorylation	K02112;K02112;K02112	GO:0000275//mitochondrial proton-transporting ATP synthase complex, catalytic sector F(1);GO:0005575//cellular_component;GO:0005618//cell wall;GO:0005622//intracellular anatomical structure;GO:0005737//cytoplasm;GO:0009288//bacterial-type flagellum;GO:0009507//chloroplast;GO:0009526//plastid envelope;GO:0009532//plastid stroma;GO:0009534//chloroplast thylakoid;GO:0009535//chloroplast thylakoid me…	GO:0000166//nucleotide binding;GO:0003674//molecular_function;GO:0003824//catalytic activity;GO:0003924//GTPase activity;GO:0004386//helicase activity;GO:0005215//transporter activity;GO:0005488//binding;GO:0005524//ATP binding;GO:0005525//GTP binding;GO:0008186//ATP-dependent activity, acting on RNA;GO:0008270//zinc ion binding;GO:0008324//cation transmembrane transporter activity;GO:0008553//P-…	GO:0001539//cilium or flagellum-dependent cell motility;GO:0002376//immune system process;GO:0006139//nucleobase-containing compound metabolic process;GO:0006163//purine nucleotide metabolic process;GO:0006164//purine nucleotide biosynthetic process;GO:0006353//DNA-templated transcription, termination;GO:0006725//cellular aromatic compound metabolic process;GO:0006753//nucleoside phosphate metabo…
Isoform0002981	3.005	2.104	1.309	1.728	PCMP-H40	QCD95497.1 structure-specific endonuclease subunit SLX1 [Vigna unguiculata]	-	-	-	-	GO:0005575//cellular_component;GO:0005622//intracellular anatomical structure;GO:0005737//cytoplasm;GO:0009507//chloroplast;GO:0009536//plastid;GO:0043226//organelle;GO:0043227//membrane-bounded organelle;GO:0043229//intracellular organelle;GO:0043231//intracellular membrane-bounded organelle	GO:0003674//molecular_function;GO:0003676//nucleic acid binding;GO:0003723//RNA binding;GO:0003824//catalytic activity;GO:0004518//nuclease activity;GO:0004519//endonuclease activity;GO:0005488//binding;GO:0008270//zinc ion binding;GO:0016787//hydrolase activity;GO:0016788//hydrolase activity, acting on ester bonds;GO:0043167//ion binding;GO:0043169//cation binding;GO:0046872//metal ion binding;G…	GO:0006139//nucleobase-containing compound metabolic process;GO:0006396//RNA processing;GO:0006397//mRNA processing;GO:0006725//cellular aromatic compound metabolic process;GO:0006807//nitrogen compound metabolic process;GO:0008150//biological_process;GO:0008152//metabolic process;GO:0009451//RNA modification;GO:0009987//cellular process;GO:0010467//gene expression;GO:0016070//RNA metabolic proce…
Isoform0002988	0.963	0.304	0.157	0.161	--	-	-	-	-	-	-	-	-
Isoform0002993	1.525	1.128	0.621	0.386	SUVH6	KAH0460390.1 hypothetical protein IEQ34_011053 [Dendrobium chrysotoxum]	Metabolism;Metabolism	Global and overview maps;Amino acid metabolism	ko01100//Metabolic pathways;ko00310//Lysine degradation	K11420;K11420	GO:0000775//chromosome, centromeric region;GO:0005575//cellular_component;GO:0005622//intracellular anatomical structure;GO:0005634//nucleus;GO:0005694//chromosome;GO:0043226//organelle;GO:0043227//membrane-bounded organelle;GO:0043228//non-membrane-bounded organelle;GO:0043229//intracellular organelle;GO:0043231//intracellular membrane-bounded organelle;GO:0043232//intracellular non-membrane-bou…	GO:0003674//molecular_function;GO:0003824//catalytic activity;GO:0005488//binding;GO:0005515//protein binding;GO:0008168//methyltransferase activity;GO:0008170//N-methyltransferase activity;GO:0008270//zinc ion binding;GO:0008276//protein methyltransferase activity;GO:0008757//S-adenosylmethionine-dependent methyltransferase activity;GO:0016278//lysine N-methyltransferase activity;GO:0016279//pro…	GO:0000003//reproduction;GO:0001763//morphogenesis of a branching structure;GO:0002682//regulation of immune system process;GO:0003006//developmental process involved in reproduction;GO:0006325//chromatin organization;GO:0006464//cellular protein modification process;GO:0006479//protein methylation;GO:0006629//lipid metabolic process;GO:0006720//isoprenoid metabolic process;GO:0006721//terpenoid …
Isoform0003008	1.065	0.774	0.72	0.489	pol	RWR94838.1 putative mitochondrial protein [Cinnamomum micranthum f. kanehirae]	-	-	-	-	-	-	-
Isoform0003014	0.193	0.144	0.068	0.185	--	-	-	-	-	-	-	-	-
Isoform0003022	0.44	0.271	0.159	0.098	atpA	KAB5511203.1 hypothetical protein DKX38_030128 [Salix brachista]	Metabolism;Metabolism;Metabolism	Global and overview maps;Energy metabolism;Energy metabolism	ko01100//Metabolic pathways;ko00195//Photosynthesis;ko00190//Oxidative phosphorylation	K02111;K02111;K02111	GO:0000275//mitochondrial proton-transporting ATP synthase complex, catalytic sector F(1);GO:0000276//mitochondrial proton-transporting ATP synthase complex, coupling factor F(o);GO:0005575//cellular_component;GO:0005622//intracellular anatomical structure;GO:0005737//cytoplasm;GO:0009288//bacterial-type flagellum;GO:0009507//chloroplast;GO:0009534//chloroplast thylakoid;GO:0009535//chloroplast t…	GO:0000166//nucleotide binding;GO:0003674//molecular_function;GO:0003824//catalytic activity;GO:0004386//helicase activity;GO:0005215//transporter activity;GO:0005488//binding;GO:0005524//ATP binding;GO:0008186//ATP-dependent activity, acting on RNA;GO:0008324//cation transmembrane transporter activity;GO:0008553//P-type proton-exporting transporter activity;GO:0015075//ion transmembrane transpor…	GO:0001539//cilium or flagellum-dependent cell motility;GO:0006139//nucleobase-containing compound metabolic process;GO:0006163//purine nucleotide metabolic process;GO:0006164//purine nucleotide biosynthetic process;GO:0006353//DNA-templated transcription, termination;GO:0006725//cellular aromatic compound metabolic process;GO:0006753//nucleoside phosphate metabolic process;GO:0006754//ATP biosyn…
Isoform0003027	13.478	7.226	8.586	6.126	ycf68-1	KAG9438629.1 hypothetical protein H6P81_021434 [Aristolochia fimbriata]	-	-	-	-	-	-	-
Isoform0003030	11.913	8.19	5.588	5.091	OVA2	XP_020589307.1 isoleucine--tRNA ligase, chloroplastic/mitochondrial isoform X1 [Phalaenopsis equestris]	Genetic Information Processing	Translation	ko00970//Aminoacyl-tRNA biosynthesis	K01870	GO:0005575//cellular_component;GO:0005622//intracellular anatomical structure;GO:0005737//cytoplasm;GO:0005739//mitochondrion;GO:0005759//mitochondrial matrix;GO:0009507//chloroplast;GO:0009532//plastid stroma;GO:0009536//plastid;GO:0009570//chloroplast stroma;GO:0031974//membrane-enclosed lumen;GO:0043226//organelle;GO:0043227//membrane-bounded organelle;GO:0043229//intracellular organelle;GO:00…	GO:0000049//tRNA binding;GO:0000166//nucleotide binding;GO:0002161//aminoacyl-tRNA editing activity;GO:0003674//molecular_function;GO:0003676//nucleic acid binding;GO:0003723//RNA binding;GO:0003824//catalytic activity;GO:0004812//aminoacyl-tRNA ligase activity;GO:0004817//cysteine-tRNA ligase activity;GO:0004822//isoleucine-tRNA ligase activity;GO:0004823//leucine-tRNA ligase activity;GO:0004825…	GO:0000003//reproduction;GO:0000959//mitochondrial RNA metabolic process;GO:0003006//developmental process involved in reproduction;GO:0006082//organic acid metabolic process;GO:0006139//nucleobase-containing compound metabolic process;GO:0006399//tRNA metabolic process;GO:0006412//translation;GO:0006418//tRNA aminoacylation for protein translation;GO:0006423//cysteinyl-tRNA aminoacylation;GO:000…
Isoform0003037	5.041	3.003	1.597	1.583	PTC52	XP_020578419.1 protochlorophyllide-dependent translocon component 52, chloroplastic-like isoform X3 [Phalaenopsis equestris]	-	-	-	-	-	GO:0010277//chlorophyllide a oxygenase [overall] activity;GO:0016491//oxidoreductase activity;GO:0051537//2 iron, 2 sulfur cluster binding	-
Isoform0003038	1.029	1.846	2.282	2.344	RPS2	XP_020703810.1 probable disease resistance protein At1g61300 [Dendrobium catenatum]	Organismal Systems	Environmental adaptation	ko04626//Plant-pathogen interaction	K13459	-	GO:0005515//protein binding;GO:0005525//GTP binding;GO:0016818//hydrolase activity, acting on acid anhydrides, in phosphorus-containing anhydrides;GO:0043531//ADP binding	GO:0032297//negative regulation of DNA-dependent DNA replication initiation
Isoform0003051	1.597	5.842	6.547	5.817	At3g47570	XP_028547641.1 receptor kinase-like protein Xa21, partial [Dendrobium catenatum]	-	-	-	-	-	GO:0004672//protein kinase activity;GO:0005515//protein binding;GO:0005524//ATP binding	GO:0006468//protein phosphorylation
Isoform0003065	0.721	0.811	1.478	1.97	EMB2261	KAH0468986.1 hypothetical protein IEQ34_002218 [Dendrobium chrysotoxum]	-	-	-	-	-	GO:0003677//DNA binding;GO:0008270//zinc ion binding	-
Isoform0003069	1.379	4.394	5.708	4.624	PUB42	XP_020675852.1 U-box domain-containing protein 44 [Dendrobium catenatum]	-	-	-	-	-	GO:0003674//molecular_function;GO:0003824//catalytic activity;GO:0004842//ubiquitin-protein transferase activity;GO:0005515//protein binding;GO:0016740//transferase activity;GO:0019787//ubiquitin-like protein transferase activity;GO:0140096//catalytic activity, acting on a protein	GO:0006464//cellular protein modification process;GO:0006807//nitrogen compound metabolic process;GO:0008150//biological_process;GO:0008152//metabolic process;GO:0009987//cellular process;GO:0016567//protein ubiquitination;GO:0019538//protein metabolic process;GO:0032446//protein modification by small protein conjugation;GO:0036211//protein modification process;GO:0043170//macromolecule metabolic…
Isoform0003071	7.01	18.311	16.096	14.036	SG1	KAH0457266.1 hypothetical protein IEQ34_015173 [Dendrobium chrysotoxum]	-	-	-	-	GO:0005575//cellular_component;GO:0005622//intracellular anatomical structure;GO:0005737//cytoplasm;GO:0009507//chloroplast;GO:0009526//plastid envelope;GO:0009536//plastid;GO:0009941//chloroplast envelope;GO:0031967//organelle envelope;GO:0031975//envelope;GO:0043226//organelle;GO:0043227//membrane-bounded organelle;GO:0043229//intracellular organelle;GO:0043231//intracellular membrane-bounded o…	GO:0005215//transporter activity;GO:0005515//protein binding	GO:0006996//organelle organization;GO:0008150//biological_process;GO:0009657//plastid organization;GO:0009658//chloroplast organization;GO:0009987//cellular process;GO:0015774//polysaccharide transport;GO:0016043//cellular component organization;GO:0042710//biofilm formation;GO:0071840//cellular component organization or biogenesis
Isoform0003101	81.956	62.761	35.809	30.237	At1g17220	XP_020677183.1 translation initiation factor IF-2, chloroplastic [Dendrobium catenatum]	-	-	-	-	GO:0005737//cytoplasm	GO:0003743//translation initiation factor activity;GO:0003746//translation elongation factor activity;GO:0003747//translation release factor activity;GO:0003924//GTPase activity;GO:0004781//sulfate adenylyltransferase (ATP) activity;GO:0005524//ATP binding;GO:0005525//GTP binding;GO:0016772//transferase activity, transferring phosphorus-containing groups;GO:0019843//rRNA binding;GO:0043022//ribos…	GO:0000103//sulfate assimilation;GO:0001514//selenocysteine incorporation;GO:0006400//tRNA modification;GO:0006412//translation;GO:0006413//translational initiation;GO:0006414//translational elongation;GO:0006415//translational termination;GO:0006576//cellular biogenic amine metabolic process;GO:0006950//response to stress;GO:0015809//arginine transport;GO:0015819//lysine transport;GO:0015822//or…
Isoform0003120	0.782	1.463	1.969	2.161	APCB1	XP_020681205.1 aspartic proteinase Asp1 [Dendrobium catenatum]	-	-	-	-	-	-	-
Isoform0003123	1.217	2.056	2.56	3.038	--	KAH0458096.1 hypothetical protein IEQ34_013411 [Dendrobium chrysotoxum]	-	-	-	-	-	-	-
Isoform0003124	20.603	13.868	7.62	6.25	At1g17220	XP_020677183.1 translation initiation factor IF-2, chloroplastic [Dendrobium catenatum]	-	-	-	-	GO:0005737//cytoplasm	GO:0003743//translation initiation factor activity;GO:0003746//translation elongation factor activity;GO:0003747//translation release factor activity;GO:0003924//GTPase activity;GO:0004781//sulfate adenylyltransferase (ATP) activity;GO:0005524//ATP binding;GO:0005525//GTP binding;GO:0016772//transferase activity, transferring phosphorus-containing groups;GO:0019843//rRNA binding;GO:0043022//ribos…	GO:0000103//sulfate assimilation;GO:0001514//selenocysteine incorporation;GO:0006400//tRNA modification;GO:0006412//translation;GO:0006413//translational initiation;GO:0006414//translational elongation;GO:0006415//translational termination;GO:0006576//cellular biogenic amine metabolic process;GO:0006950//response to stress;GO:0015809//arginine transport;GO:0015819//lysine transport;GO:0015822//or…
Isoform0003132	16.87	8.672	3.451	4.267	SPS3	PKA60941.1 putative sucrose-phosphate synthase 2 [Apostasia shenzhenica]	Metabolism;Metabolism;Metabolism	Global and overview maps;Global and overview maps;Carbohydrate metabolism	ko01100//Metabolic pathways;ko01110//Biosynthesis of secondary metabolites;ko00500//Starch and sucrose metabolism	K00696;K00696;K00696	GO:0005575//cellular_component;GO:0005622//intracellular anatomical structure;GO:0005737//cytoplasm;GO:0005794//Golgi apparatus;GO:0012505//endomembrane system;GO:0043226//organelle;GO:0043227//membrane-bounded organelle;GO:0043229//intracellular organelle;GO:0043231//intracellular membrane-bounded organelle	GO:0003674//molecular_function;GO:0003824//catalytic activity;GO:0008194//UDP-glycosyltransferase activity;GO:0016157//sucrose synthase activity;GO:0016740//transferase activity;GO:0016757//glycosyltransferase activity;GO:0016758//hexosyltransferase activity;GO:0035251//UDP-glucosyltransferase activity;GO:0046524//sucrose-phosphate synthase activity;GO:0046527//glucosyltransferase activity	GO:0005975//carbohydrate metabolic process;GO:0005984//disaccharide metabolic process;GO:0005985//sucrose metabolic process;GO:0005986//sucrose biosynthetic process;GO:0008150//biological_process;GO:0008152//metabolic process;GO:0009058//biosynthetic process;GO:0009311//oligosaccharide metabolic process;GO:0009312//oligosaccharide biosynthetic process;GO:0009987//cellular process;GO:0010125//myco…
Isoform0003137	0.51	0.76	1.18	1.061	MT0511/MT0512	XP_020579118.1 uncharacterized protein LOC110023847 [Phalaenopsis equestris]	-	-	-	-	-	GO:0004148//dihydrolipoyl dehydrogenase activity;GO:0016166//phytoene dehydrogenase activity;GO:0016491//oxidoreductase activity;GO:0016614//oxidoreductase activity, acting on CH-OH group of donors;GO:0045550//geranylgeranyl reductase activity;GO:0046608//carotenoid isomerase activity;GO:0050660//flavin adenine dinucleotide binding;GO:0071949//FAD binding	GO:0006096//glycolytic process;GO:0006629//lipid metabolic process;GO:0015995//chlorophyll biosynthetic process;GO:0016117//carotenoid biosynthetic process;GO:0030494//bacteriochlorophyll biosynthetic process;GO:0045454//cell redox homeostasis;GO:0051068//dihydrolipoamide metabolic process
Isoform0003138	9.12	3.915	5.043	4.69	RE1	PWA89608.1 Retrovirus-related Pol polyprotein from transposon TNT 1-94 [Artemisia annua]	-	-	-	-	-	-	GO:0015074//DNA integration
Isoform0003142	1.289	4.53	6.425	5.301	PUB42	XP_020595882.1 U-box domain-containing protein 43-like [Phalaenopsis equestris]	-	-	-	-	-	GO:0003674//molecular_function;GO:0003824//catalytic activity;GO:0004633//phosphopantothenoylcysteine decarboxylase activity;GO:0004842//ubiquitin-protein transferase activity;GO:0005515//protein binding;GO:0016740//transferase activity;GO:0019787//ubiquitin-like protein transferase activity;GO:0140096//catalytic activity, acting on a protein	GO:0006464//cellular protein modification process;GO:0006807//nitrogen compound metabolic process;GO:0008150//biological_process;GO:0008152//metabolic process;GO:0009987//cellular process;GO:0015937//coenzyme A biosynthetic process;GO:0016567//protein ubiquitination;GO:0019538//protein metabolic process;GO:0032446//protein modification by small protein conjugation;GO:0036211//protein modification…
Isoform0003150	16.03	12.278	7.052	5.784	At1g17220	XP_020677183.1 translation initiation factor IF-2, chloroplastic [Dendrobium catenatum]	-	-	-	-	GO:0005737//cytoplasm	GO:0003743//translation initiation factor activity;GO:0003746//translation elongation factor activity;GO:0003747//translation release factor activity;GO:0003924//GTPase activity;GO:0004781//sulfate adenylyltransferase (ATP) activity;GO:0005524//ATP binding;GO:0005525//GTP binding;GO:0016772//transferase activity, transferring phosphorus-containing groups;GO:0019843//rRNA binding;GO:0043022//ribos…	GO:0000103//sulfate assimilation;GO:0001514//selenocysteine incorporation;GO:0006400//tRNA modification;GO:0006412//translation;GO:0006413//translational initiation;GO:0006414//translational elongation;GO:0006415//translational termination;GO:0006576//cellular biogenic amine metabolic process;GO:0006950//response to stress;GO:0015809//arginine transport;GO:0015819//lysine transport;GO:0015822//or…
Isoform0003154	0.721	1.388	1.761	2	--	KAH0458096.1 hypothetical protein IEQ34_013411 [Dendrobium chrysotoxum]	-	-	-	-	-	-	-
Isoform0003162	1.656	4.823	6.873	5.961	PUB42	XP_020675852.1 U-box domain-containing protein 44 [Dendrobium catenatum]	-	-	-	-	-	GO:0003674//molecular_function;GO:0003824//catalytic activity;GO:0004842//ubiquitin-protein transferase activity;GO:0005515//protein binding;GO:0016740//transferase activity;GO:0019787//ubiquitin-like protein transferase activity;GO:0140096//catalytic activity, acting on a protein	GO:0006464//cellular protein modification process;GO:0006807//nitrogen compound metabolic process;GO:0008150//biological_process;GO:0008152//metabolic process;GO:0009987//cellular process;GO:0016567//protein ubiquitination;GO:0019538//protein metabolic process;GO:0032446//protein modification by small protein conjugation;GO:0036211//protein modification process;GO:0043170//macromolecule metabolic…
Isoform0003167	14.185	10.628	6.885	5.518	GDCSP	XP_020697317.1 glycine dehydrogenase (decarboxylating), mitochondrial [Dendrobium catenatum]	Metabolism;Metabolism;Metabolism;Metabolism;Metabolism	Global and overview maps;Global and overview maps;Global and overview maps;Carbohydrate metabolism;Amino acid metabolism	ko01100//Metabolic pathways;ko01110//Biosynthesis of secondary metabolites;ko01200//Carbon metabolism;ko00630//Glyoxylate and dicarboxylate metabolism;ko00260//Glycine, serine and threonine metabolism	K00281;K00281;K00281;K00281;K00281	GO:0005575//cellular_component;GO:0005576//extracellular region;GO:0005622//intracellular anatomical structure;GO:0005737//cytoplasm;GO:0005739//mitochondrion;GO:0009507//chloroplast;GO:0009526//plastid envelope;GO:0009532//plastid stroma;GO:0009534//chloroplast thylakoid;GO:0009536//plastid;GO:0009570//chloroplast stroma;GO:0009579//thylakoid;GO:0009941//chloroplast envelope;GO:0031967//organell…	GO:0003674//molecular_function;GO:0003824//catalytic activity;GO:0004375//glycine dehydrogenase (decarboxylating) activity;GO:0004837//tyrosine decarboxylase activity;GO:0016491//oxidoreductase activity;GO:0016638//oxidoreductase activity, acting on the CH-NH2 group of donors;GO:0016642//oxidoreductase activity, acting on the CH-NH2 group of donors, disulfide as acceptor;GO:0016829//lyase activit…	GO:0001505//regulation of neurotransmitter levels;GO:0006082//organic acid metabolic process;GO:0006520//cellular amino acid metabolic process;GO:0006544//glycine metabolic process;GO:0006546//glycine catabolic process;GO:0006807//nitrogen compound metabolic process;GO:0008150//biological_process;GO:0008152//metabolic process;GO:0009056//catabolic process;GO:0009063//cellular amino acid catabolic…
Isoform0003172	17.349	11.992	6.615	5.504	At1g17220	XP_020677183.1 translation initiation factor IF-2, chloroplastic [Dendrobium catenatum]	-	-	-	-	GO:0005737//cytoplasm	GO:0003743//translation initiation factor activity;GO:0003746//translation elongation factor activity;GO:0003747//translation release factor activity;GO:0003924//GTPase activity;GO:0004781//sulfate adenylyltransferase (ATP) activity;GO:0005524//ATP binding;GO:0005525//GTP binding;GO:0016772//transferase activity, transferring phosphorus-containing groups;GO:0019843//rRNA binding;GO:0043022//ribos…	GO:0000103//sulfate assimilation;GO:0001514//selenocysteine incorporation;GO:0006400//tRNA modification;GO:0006412//translation;GO:0006413//translational initiation;GO:0006414//translational elongation;GO:0006415//translational termination;GO:0006576//cellular biogenic amine metabolic process;GO:0006950//response to stress;GO:0015809//arginine transport;GO:0015819//lysine transport;GO:0015822//or…
Isoform0003173	2.246	4.576	6.33	6.008	FLS2	KAH0453806.1 hypothetical protein IEQ34_018130 [Dendrobium chrysotoxum]	Organismal Systems;Environmental Information Processing	Environmental adaptation;Signal transduction	ko04626//Plant-pathogen interaction;ko04016//MAPK signaling pathway - plant	K13420;K13420	GO:0005575//cellular_component;GO:0005622//intracellular anatomical structure;GO:0005737//cytoplasm;GO:0005768//endosome;GO:0005886//plasma membrane;GO:0005887//integral component of plasma membrane;GO:0010008//endosome membrane;GO:0012505//endomembrane system;GO:0016020//membrane;GO:0016021//integral component of membrane;GO:0031090//organelle membrane;GO:0031224//intrinsic component of membrane…	GO:0000166//nucleotide binding;GO:0003674//molecular_function;GO:0003824//catalytic activity;GO:0004672//protein kinase activity;GO:0004674//protein serine/threonine kinase activity;GO:0004675//transmembrane receptor protein serine/threonine kinase activity;GO:0004888//transmembrane signaling receptor activity;GO:0005488//binding;GO:0005515//protein binding;GO:0005524//ATP binding;GO:0015099//nic…	GO:0006464//cellular protein modification process;GO:0006468//protein phosphorylation;GO:0006793//phosphorus metabolic process;GO:0006796//phosphate-containing compound metabolic process;GO:0006807//nitrogen compound metabolic process;GO:0006810//transport;GO:0006897//endocytosis;GO:0006898//receptor-mediated endocytosis;GO:0006950//response to stress;GO:0006952//defense response;GO:0007154//cell…
Isoform0003184	1.883	3.983	5.078	4.889	QUA2	XP_020675075.1 probable pectin methyltransferase QUA2 [Dendrobium catenatum]	-	-	-	-	-	GO:0008168//methyltransferase activity;GO:0008171//O-methyltransferase activity	GO:0009086//methionine biosynthetic process;GO:0016051//carbohydrate biosynthetic process
Isoform0003197	21.385	12.47	7.547	5.733	FAB1B	XP_020704443.1 1-phosphatidylinositol-3-phosphate 5-kinase FAB1B [Dendrobium catenatum]	Metabolism;Environmental Information Processing;Metabolism;Cellular Processes	Global and overview maps;Signal transduction;Carbohydrate metabolism;Transport and catabolism	ko01100//Metabolic pathways;ko04070//Phosphatidylinositol signaling system;ko00562//Inositol phosphate metabolism;ko04145//Phagosome	K00921;K00921;K00921;K00921	-	GO:0005524//ATP binding;GO:0016307//phosphatidylinositol phosphate kinase activity;GO:0016887//ATP hydrolysis activity;GO:0046872//metal ion binding	GO:0046488//phosphatidylinositol metabolic process
Isoform0003204	0.269	0.235	0.518	0.637	--	KAH0466724.1 hypothetical protein IEQ34_003962 [Dendrobium chrysotoxum]	-	-	-	-	-	-	-
Isoform0003212	1.232	3.948	6.026	5.033	PUB42	XP_020595882.1 U-box domain-containing protein 43-like [Phalaenopsis equestris]	-	-	-	-	-	GO:0003674//molecular_function;GO:0003824//catalytic activity;GO:0004633//phosphopantothenoylcysteine decarboxylase activity;GO:0004842//ubiquitin-protein transferase activity;GO:0005515//protein binding;GO:0016740//transferase activity;GO:0019787//ubiquitin-like protein transferase activity;GO:0140096//catalytic activity, acting on a protein	GO:0006464//cellular protein modification process;GO:0006807//nitrogen compound metabolic process;GO:0008150//biological_process;GO:0008152//metabolic process;GO:0009987//cellular process;GO:0015937//coenzyme A biosynthetic process;GO:0016567//protein ubiquitination;GO:0019538//protein metabolic process;GO:0032446//protein modification by small protein conjugation;GO:0036211//protein modification…
Isoform0003215	3.122	1.907	1.546	1.222	--	XP_020673953.2 uncharacterized protein LOC110093414 [Dendrobium catenatum]	-	-	-	-	GO:0005575//cellular_component	GO:0003674//molecular_function	GO:0052324//plant-type cell wall cellulose biosynthetic process
Isoform0003217	8.181	4.142	4.701	3.723	ycf68-1	KAA0068048.1 hypothetical protein E6C27_scaffold138G002460 [Cucumis melo var. makuwa] [Cucumis melo]	-	-	-	-	-	-	-
Isoform0003230	0.248	0.336	0.464	0.621	At4g00740	KAH0456333.1 hypothetical protein IEQ34_014240 [Dendrobium chrysotoxum]	-	-	-	-	-	GO:0004497//monooxygenase activity;GO:0005507//copper ion binding;GO:0008168//methyltransferase activity;GO:0016715//oxidoreductase activity, acting on paired donors, with incorporation or reduction of molecular oxygen, reduced ascorbate as one donor, and incorporation of one atom of oxygen	-
Isoform0003243	9.311	6.243	3.387	3.124	PETs	KAH0459905.1 hypothetical protein IEQ34_010568 [Dendrobium chrysotoxum]	-	-	-	-	GO:0000314//organellar small ribosomal subunit;GO:0005575//cellular_component;GO:0005622//intracellular anatomical structure;GO:0005737//cytoplasm;GO:0009507//chloroplast;GO:0009536//plastid;GO:0022627//cytosolic small ribosomal subunit;GO:0043226//organelle;GO:0043227//membrane-bounded organelle;GO:0043229//intracellular organelle;GO:0043231//intracellular membrane-bounded organelle	GO:0003674//molecular_function;GO:0003676//nucleic acid binding;GO:0003723//RNA binding;GO:0003735//structural constituent of ribosome;GO:0003746//translation elongation factor activity;GO:0003899//DNA-directed 5'-3' RNA polymerase activity;GO:0004654//polyribonucleotide nucleotidyltransferase activity;GO:0005488//binding;GO:0008135//translation factor activity, RNA binding;GO:0097159//organic cy…	GO:0006109//regulation of carbohydrate metabolic process;GO:0006402//mRNA catabolic process;GO:0006412//translation;GO:0006414//translational elongation;GO:0006486//protein glycosylation;GO:0006518//peptide metabolic process;GO:0006807//nitrogen compound metabolic process;GO:0008150//biological_process;GO:0008152//metabolic process;GO:0009058//biosynthetic process;GO:0009059//macromolecule biosyn…
Isoform0003268	1.848	3.145	17.5	20.401	SUS1	PKA47064.1 Sucrose synthase 1 [Apostasia shenzhenica]	Metabolism;Metabolism;Metabolism	Global and overview maps;Global and overview maps;Carbohydrate metabolism	ko01100//Metabolic pathways;ko01110//Biosynthesis of secondary metabolites;ko00500//Starch and sucrose metabolism	K00695;K00695;K00695	-	GO:0004373//glycogen (starch) synthase activity;GO:0008194//UDP-glycosyltransferase activity;GO:0009011//starch synthase activity;GO:0016157//sucrose synthase activity;GO:0016757//glycosyltransferase activity;GO:0016758//hexosyltransferase activity;GO:0050511//undecaprenyldiphospho-muramoylpentapeptide beta-N-acetylglucosaminyltransferase activity	GO:0005975//carbohydrate metabolic process;GO:0005978//glycogen biosynthetic process;GO:0005985//sucrose metabolic process;GO:0009058//biosynthetic process;GO:0009252//peptidoglycan biosynthetic process;GO:0010125//mycothiol biosynthetic process;GO:0030259//lipid glycosylation;GO:0071793//bacillithiol biosynthetic process
Isoform0003275	2.404	5.37	7.109	6.864	FLS2	KAH0453806.1 hypothetical protein IEQ34_018130 [Dendrobium chrysotoxum]	Organismal Systems;Environmental Information Processing	Environmental adaptation;Signal transduction	ko04626//Plant-pathogen interaction;ko04016//MAPK signaling pathway - plant	K13420;K13420	GO:0005575//cellular_component;GO:0005622//intracellular anatomical structure;GO:0005737//cytoplasm;GO:0005768//endosome;GO:0005886//plasma membrane;GO:0005887//integral component of plasma membrane;GO:0010008//endosome membrane;GO:0012505//endomembrane system;GO:0016020//membrane;GO:0016021//integral component of membrane;GO:0031090//organelle membrane;GO:0031224//intrinsic component of membrane…	GO:0000166//nucleotide binding;GO:0003674//molecular_function;GO:0003824//catalytic activity;GO:0004672//protein kinase activity;GO:0004674//protein serine/threonine kinase activity;GO:0004675//transmembrane receptor protein serine/threonine kinase activity;GO:0004888//transmembrane signaling receptor activity;GO:0005488//binding;GO:0005515//protein binding;GO:0005524//ATP binding;GO:0015099//nic…	GO:0006464//cellular protein modification process;GO:0006468//protein phosphorylation;GO:0006793//phosphorus metabolic process;GO:0006796//phosphate-containing compound metabolic process;GO:0006807//nitrogen compound metabolic process;GO:0006810//transport;GO:0006897//endocytosis;GO:0006898//receptor-mediated endocytosis;GO:0006950//response to stress;GO:0006952//defense response;GO:0007154//cell…
Isoform0003282	1.261	2.601	2.924	2.586	PSY1R	XP_028552684.1 tyrosine-sulfated glycopeptide receptor 1-like [Dendrobium catenatum]	-	-	-	-	GO:0005575//cellular_component;GO:0005886//plasma membrane;GO:0016020//membrane;GO:0016021//integral component of membrane;GO:0031224//intrinsic component of membrane;GO:0071944//cell periphery	GO:0000166//nucleotide binding;GO:0001653//peptide receptor activity;GO:0003674//molecular_function;GO:0003824//catalytic activity;GO:0004672//protein kinase activity;GO:0004674//protein serine/threonine kinase activity;GO:0004888//transmembrane signaling receptor activity;GO:0005488//binding;GO:0005515//protein binding;GO:0005524//ATP binding;GO:0016301//kinase activity;GO:0016740//transferase a…	GO:0000902//cell morphogenesis;GO:0006464//cellular protein modification process;GO:0006468//protein phosphorylation;GO:0006793//phosphorus metabolic process;GO:0006796//phosphate-containing compound metabolic process;GO:0006807//nitrogen compound metabolic process;GO:0006885//regulation of pH;GO:0007154//cell communication;GO:0007165//signal transduction;GO:0008150//biological_process;GO:0008152…
Isoform0003287	14.355	10.008	5.107	4.398	PETs	KAH0459905.1 hypothetical protein IEQ34_010568 [Dendrobium chrysotoxum]	-	-	-	-	GO:0000314//organellar small ribosomal subunit;GO:0005575//cellular_component;GO:0005622//intracellular anatomical structure;GO:0005737//cytoplasm;GO:0009507//chloroplast;GO:0009536//plastid;GO:0022627//cytosolic small ribosomal subunit;GO:0043226//organelle;GO:0043227//membrane-bounded organelle;GO:0043229//intracellular organelle;GO:0043231//intracellular membrane-bounded organelle	GO:0003674//molecular_function;GO:0003676//nucleic acid binding;GO:0003723//RNA binding;GO:0003735//structural constituent of ribosome;GO:0003746//translation elongation factor activity;GO:0003899//DNA-directed 5'-3' RNA polymerase activity;GO:0004654//polyribonucleotide nucleotidyltransferase activity;GO:0005488//binding;GO:0008135//translation factor activity, RNA binding;GO:0097159//organic cy…	GO:0006109//regulation of carbohydrate metabolic process;GO:0006402//mRNA catabolic process;GO:0006412//translation;GO:0006414//translational elongation;GO:0006486//protein glycosylation;GO:0006518//peptide metabolic process;GO:0006807//nitrogen compound metabolic process;GO:0008150//biological_process;GO:0008152//metabolic process;GO:0009058//biosynthetic process;GO:0009059//macromolecule biosyn…
Isoform0003325	10.36	8.643	5.359	5.046	EMB2247	XP_020579494.1 valine--tRNA ligase, chloroplastic/mitochondrial 2 isoform X3 [Phalaenopsis equestris]	Genetic Information Processing	Translation	ko00970//Aminoacyl-tRNA biosynthesis	K01873	GO:0005575//cellular_component;GO:0005622//intracellular anatomical structure;GO:0005737//cytoplasm;GO:0005739//mitochondrion;GO:0009507//chloroplast;GO:0009532//plastid stroma;GO:0009536//plastid;GO:0009570//chloroplast stroma;GO:0043226//organelle;GO:0043227//membrane-bounded organelle;GO:0043229//intracellular organelle;GO:0043231//intracellular membrane-bounded organelle	GO:0000166//nucleotide binding;GO:0002161//aminoacyl-tRNA editing activity;GO:0003674//molecular_function;GO:0003824//catalytic activity;GO:0004812//aminoacyl-tRNA ligase activity;GO:0004817//cysteine-tRNA ligase activity;GO:0004822//isoleucine-tRNA ligase activity;GO:0004823//leucine-tRNA ligase activity;GO:0004825//methionine-tRNA ligase activity;GO:0004832//valine-tRNA ligase activity;GO:00054…	GO:0000003//reproduction;GO:0003006//developmental process involved in reproduction;GO:0006082//organic acid metabolic process;GO:0006139//nucleobase-containing compound metabolic process;GO:0006399//tRNA metabolic process;GO:0006412//translation;GO:0006418//tRNA aminoacylation for protein translation;GO:0006423//cysteinyl-tRNA aminoacylation;GO:0006428//isoleucyl-tRNA aminoacylation;GO:0006429//…
Isoform0003329	14.656	10.896	6.641	5.292	At1g17220	XP_020677183.1 translation initiation factor IF-2, chloroplastic [Dendrobium catenatum]	-	-	-	-	GO:0005737//cytoplasm	GO:0003743//translation initiation factor activity;GO:0003746//translation elongation factor activity;GO:0003747//translation release factor activity;GO:0003924//GTPase activity;GO:0004781//sulfate adenylyltransferase (ATP) activity;GO:0005524//ATP binding;GO:0005525//GTP binding;GO:0016772//transferase activity, transferring phosphorus-containing groups;GO:0019843//rRNA binding;GO:0043022//ribos…	GO:0000103//sulfate assimilation;GO:0001514//selenocysteine incorporation;GO:0006400//tRNA modification;GO:0006412//translation;GO:0006413//translational initiation;GO:0006414//translational elongation;GO:0006415//translational termination;GO:0006576//cellular biogenic amine metabolic process;GO:0006950//response to stress;GO:0015809//arginine transport;GO:0015819//lysine transport;GO:0015822//or…
Isoform0003332	0.795	1.36	1.804	2.074	--	KAH0458096.1 hypothetical protein IEQ34_013411 [Dendrobium chrysotoxum]	-	-	-	-	-	-	-
Isoform0003345	3.585	2.369	1.383	1.522	--	XP_017700035.3 transcription repressor OFP13-like [Phoenix dactylifera]	-	-	-	-	-	-	-
Isoform0003348	0.781	1.044	1.571	1.515	At1g74360	XP_020582177.1 probable LRR receptor-like serine/threonine-protein kinase At1g74360 [Phalaenopsis equestris]	-	-	-	-	GO:0005575//cellular_component;GO:0005622//intracellular anatomical structure;GO:0005737//cytoplasm;GO:0005739//mitochondrion;GO:0005740//mitochondrial envelope;GO:0005886//plasma membrane;GO:0016020//membrane;GO:0016021//integral component of membrane;GO:0031090//organelle membrane;GO:0031224//intrinsic component of membrane;GO:0031966//mitochondrial membrane;GO:0031967//organelle envelope;GO:00…	GO:0000166//nucleotide binding;GO:0003674//molecular_function;GO:0003824//catalytic activity;GO:0004672//protein kinase activity;GO:0004674//protein serine/threonine kinase activity;GO:0005488//binding;GO:0005515//protein binding;GO:0005524//ATP binding;GO:0016301//kinase activity;GO:0016740//transferase activity;GO:0016772//transferase activity, transferring phosphorus-containing groups;GO:00167…	GO:0002215//defense response to nematode;GO:0006464//cellular protein modification process;GO:0006468//protein phosphorylation;GO:0006793//phosphorus metabolic process;GO:0006796//phosphate-containing compound metabolic process;GO:0006807//nitrogen compound metabolic process;GO:0006950//response to stress;GO:0006952//defense response;GO:0007275//multicellular organism development;GO:0008150//biol…
Isoform0003359	2.363	5.182	7.038	6.505	FLS2	KAH0453806.1 hypothetical protein IEQ34_018130 [Dendrobium chrysotoxum]	Organismal Systems;Environmental Information Processing	Environmental adaptation;Signal transduction	ko04626//Plant-pathogen interaction;ko04016//MAPK signaling pathway - plant	K13420;K13420	GO:0005575//cellular_component;GO:0005622//intracellular anatomical structure;GO:0005737//cytoplasm;GO:0005768//endosome;GO:0005886//plasma membrane;GO:0005887//integral component of plasma membrane;GO:0010008//endosome membrane;GO:0012505//endomembrane system;GO:0016020//membrane;GO:0016021//integral component of membrane;GO:0031090//organelle membrane;GO:0031224//intrinsic component of membrane…	GO:0000166//nucleotide binding;GO:0003674//molecular_function;GO:0003824//catalytic activity;GO:0004672//protein kinase activity;GO:0004674//protein serine/threonine kinase activity;GO:0004675//transmembrane receptor protein serine/threonine kinase activity;GO:0004888//transmembrane signaling receptor activity;GO:0005488//binding;GO:0005515//protein binding;GO:0005524//ATP binding;GO:0015099//nic…	GO:0006464//cellular protein modification process;GO:0006468//protein phosphorylation;GO:0006793//phosphorus metabolic process;GO:0006796//phosphate-containing compound metabolic process;GO:0006807//nitrogen compound metabolic process;GO:0006810//transport;GO:0006897//endocytosis;GO:0006898//receptor-mediated endocytosis;GO:0006950//response to stress;GO:0006952//defense response;GO:0007154//cell…
Isoform0003378	1.365	4.624	6.036	4.976	PUB42	XP_020595882.1 U-box domain-containing protein 43-like [Phalaenopsis equestris]	-	-	-	-	-	GO:0003674//molecular_function;GO:0003824//catalytic activity;GO:0004842//ubiquitin-protein transferase activity;GO:0005515//protein binding;GO:0016740//transferase activity;GO:0019787//ubiquitin-like protein transferase activity;GO:0140096//catalytic activity, acting on a protein	GO:0006464//cellular protein modification process;GO:0006807//nitrogen compound metabolic process;GO:0008150//biological_process;GO:0008152//metabolic process;GO:0009987//cellular process;GO:0016567//protein ubiquitination;GO:0019538//protein metabolic process;GO:0032446//protein modification by small protein conjugation;GO:0036211//protein modification process;GO:0043170//macromolecule metabolic…
Isoform0003383	20.77	14.877	7.712	6.251	At1g17220	XP_020677183.1 translation initiation factor IF-2, chloroplastic [Dendrobium catenatum]	-	-	-	-	GO:0005737//cytoplasm	GO:0003743//translation initiation factor activity;GO:0003746//translation elongation factor activity;GO:0003747//translation release factor activity;GO:0003924//GTPase activity;GO:0004781//sulfate adenylyltransferase (ATP) activity;GO:0005524//ATP binding;GO:0005525//GTP binding;GO:0016772//transferase activity, transferring phosphorus-containing groups;GO:0019843//rRNA binding;GO:0043022//ribos…	GO:0000103//sulfate assimilation;GO:0001514//selenocysteine incorporation;GO:0006400//tRNA modification;GO:0006412//translation;GO:0006413//translational initiation;GO:0006414//translational elongation;GO:0006415//translational termination;GO:0006576//cellular biogenic amine metabolic process;GO:0006950//response to stress;GO:0015809//arginine transport;GO:0015819//lysine transport;GO:0015822//or…
Isoform0003385	0.481	0.382	0.896	1.107	--	KAH0469621.1 hypothetical protein IEQ34_001179 [Dendrobium chrysotoxum]	-	-	-	-	-	GO:0005199//structural constituent of cell wall	GO:0009664//plant-type cell wall organization;GO:0019062//virion attachment to host cell
Isoform0003401	2.695	4.124	4.901	5.977	SPS1	QYS25842.1 sucrose phosphate synthase [Anoectochilus roxburghii]	Metabolism;Metabolism;Metabolism	Global and overview maps;Global and overview maps;Carbohydrate metabolism	ko01100//Metabolic pathways;ko01110//Biosynthesis of secondary metabolites;ko00500//Starch and sucrose metabolism	K00696;K00696;K00696	-	GO:0004373//glycogen (starch) synthase activity;GO:0008194//UDP-glycosyltransferase activity;GO:0009011//starch synthase activity;GO:0016157//sucrose synthase activity;GO:0016757//glycosyltransferase activity;GO:0050307//sucrose-phosphate phosphatase activity	GO:0005978//glycogen biosynthetic process;GO:0005985//sucrose metabolic process;GO:0005986//sucrose biosynthetic process;GO:0009058//biosynthetic process;GO:0010125//mycothiol biosynthetic process;GO:0071793//bacillithiol biosynthetic process
Isoform0003436	1.288	3.909	5.642	5.005	PUB42	XP_020675852.1 U-box domain-containing protein 44 [Dendrobium catenatum]	-	-	-	-	-	GO:0003674//molecular_function;GO:0003824//catalytic activity;GO:0004633//phosphopantothenoylcysteine decarboxylase activity;GO:0004842//ubiquitin-protein transferase activity;GO:0005515//protein binding;GO:0016740//transferase activity;GO:0019787//ubiquitin-like protein transferase activity;GO:0140096//catalytic activity, acting on a protein	GO:0006464//cellular protein modification process;GO:0006807//nitrogen compound metabolic process;GO:0008150//biological_process;GO:0008152//metabolic process;GO:0009987//cellular process;GO:0015937//coenzyme A biosynthetic process;GO:0016567//protein ubiquitination;GO:0019538//protein metabolic process;GO:0032446//protein modification by small protein conjugation;GO:0036211//protein modification…
Isoform0003444	1.319	1.697	2.659	2.192	MT0511/MT0512	XP_020579118.1 uncharacterized protein LOC110023847 [Phalaenopsis equestris]	-	-	-	-	-	GO:0004148//dihydrolipoyl dehydrogenase activity;GO:0016002//sulfite reductase activity;GO:0016166//phytoene dehydrogenase activity;GO:0016491//oxidoreductase activity;GO:0016614//oxidoreductase activity, acting on CH-OH group of donors;GO:0045550//geranylgeranyl reductase activity;GO:0046608//carotenoid isomerase activity;GO:0050660//flavin adenine dinucleotide binding;GO:0071949//FAD binding	GO:0006096//glycolytic process;GO:0006790//sulfur compound metabolic process;GO:0015995//chlorophyll biosynthetic process;GO:0016117//carotenoid biosynthetic process;GO:0030494//bacteriochlorophyll biosynthetic process;GO:0045454//cell redox homeostasis;GO:0051068//dihydrolipoamide metabolic process
Isoform0003450	0.102	0.054	0.035	0.012	rps4	AVM10599.1 ribosomal protein S4 [Epipactis mairei]	Genetic Information Processing	Translation	ko03010//Ribosome	K02986	GO:0000314//organellar small ribosomal subunit;GO:0022627//cytosolic small ribosomal subunit	GO:0003723//RNA binding;GO:0003735//structural constituent of ribosome;GO:0005515//protein binding;GO:0019843//rRNA binding	GO:0006412//translation
Isoform0003456	31.205	23.599	13.921	11.152	GDCSP	XP_020697317.1 glycine dehydrogenase (decarboxylating), mitochondrial [Dendrobium catenatum]	Metabolism;Metabolism;Metabolism;Metabolism;Metabolism	Global and overview maps;Global and overview maps;Global and overview maps;Carbohydrate metabolism;Amino acid metabolism	ko01100//Metabolic pathways;ko01110//Biosynthesis of secondary metabolites;ko01200//Carbon metabolism;ko00630//Glyoxylate and dicarboxylate metabolism;ko00260//Glycine, serine and threonine metabolism	K00281;K00281;K00281;K00281;K00281	GO:0005575//cellular_component;GO:0005576//extracellular region;GO:0005622//intracellular anatomical structure;GO:0005737//cytoplasm;GO:0005739//mitochondrion;GO:0009507//chloroplast;GO:0009526//plastid envelope;GO:0009532//plastid stroma;GO:0009534//chloroplast thylakoid;GO:0009536//plastid;GO:0009570//chloroplast stroma;GO:0009579//thylakoid;GO:0009941//chloroplast envelope;GO:0031967//organell…	GO:0003674//molecular_function;GO:0003824//catalytic activity;GO:0004375//glycine dehydrogenase (decarboxylating) activity;GO:0004837//tyrosine decarboxylase activity;GO:0016491//oxidoreductase activity;GO:0016638//oxidoreductase activity, acting on the CH-NH2 group of donors;GO:0016642//oxidoreductase activity, acting on the CH-NH2 group of donors, disulfide as acceptor;GO:0016829//lyase activit…	GO:0001505//regulation of neurotransmitter levels;GO:0006082//organic acid metabolic process;GO:0006520//cellular amino acid metabolic process;GO:0006544//glycine metabolic process;GO:0006546//glycine catabolic process;GO:0006807//nitrogen compound metabolic process;GO:0008150//biological_process;GO:0008152//metabolic process;GO:0009056//catabolic process;GO:0009063//cellular amino acid catabolic…
Isoform0003480	21.222	16.181	8.936	7.032	GDCSP	XP_020697317.1 glycine dehydrogenase (decarboxylating), mitochondrial [Dendrobium catenatum]	Metabolism;Metabolism;Metabolism;Metabolism;Metabolism	Global and overview maps;Global and overview maps;Global and overview maps;Carbohydrate metabolism;Amino acid metabolism	ko01100//Metabolic pathways;ko01110//Biosynthesis of secondary metabolites;ko01200//Carbon metabolism;ko00630//Glyoxylate and dicarboxylate metabolism;ko00260//Glycine, serine and threonine metabolism	K00281;K00281;K00281;K00281;K00281	GO:0005575//cellular_component;GO:0005576//extracellular region;GO:0005622//intracellular anatomical structure;GO:0005737//cytoplasm;GO:0005739//mitochondrion;GO:0009507//chloroplast;GO:0009526//plastid envelope;GO:0009532//plastid stroma;GO:0009534//chloroplast thylakoid;GO:0009536//plastid;GO:0009570//chloroplast stroma;GO:0009579//thylakoid;GO:0009941//chloroplast envelope;GO:0031967//organell…	GO:0003674//molecular_function;GO:0003824//catalytic activity;GO:0004375//glycine dehydrogenase (decarboxylating) activity;GO:0004837//tyrosine decarboxylase activity;GO:0016491//oxidoreductase activity;GO:0016638//oxidoreductase activity, acting on the CH-NH2 group of donors;GO:0016642//oxidoreductase activity, acting on the CH-NH2 group of donors, disulfide as acceptor;GO:0016829//lyase activit…	GO:0001505//regulation of neurotransmitter levels;GO:0006082//organic acid metabolic process;GO:0006520//cellular amino acid metabolic process;GO:0006544//glycine metabolic process;GO:0006546//glycine catabolic process;GO:0006807//nitrogen compound metabolic process;GO:0008150//biological_process;GO:0008152//metabolic process;GO:0009056//catabolic process;GO:0009063//cellular amino acid catabolic…
Isoform0003481	3.264	2.659	1.836	1.607	HHL1	XP_020591932.1 protein HHL1, chloroplastic isoform X2 [Phalaenopsis equestris]	-	-	-	-	-	-	-
Isoform0003496	0.245	1.929	4.508	9.529	LKR/SDH	KAH0459858.1 hypothetical protein IEQ34_010521 [Dendrobium chrysotoxum]	Metabolism;Metabolism;Metabolism	Global and overview maps;Global and overview maps;Amino acid metabolism	ko01100//Metabolic pathways;ko01110//Biosynthesis of secondary metabolites;ko00310//Lysine degradation	K14157;K14157;K14157	GO:0005575//cellular_component;GO:0005622//intracellular anatomical structure;GO:0005737//cytoplasm	GO:0003674//molecular_function;GO:0003824//catalytic activity;GO:0004753//saccharopine dehydrogenase activity;GO:0016491//oxidoreductase activity;GO:0016645//oxidoreductase activity, acting on the CH-NH group of donors;GO:0016646//oxidoreductase activity, acting on the CH-NH group of donors, NAD or NADP as acceptor;GO:0047130//saccharopine dehydrogenase (NADP+, L-lysine-forming) activity;GO:00471…	GO:0006082//organic acid metabolic process;GO:0006084//acetyl-CoA metabolic process;GO:0006091//generation of precursor metabolites and energy;GO:0006139//nucleobase-containing compound metabolic process;GO:0006163//purine nucleotide metabolic process;GO:0006520//cellular amino acid metabolic process;GO:0006553//lysine metabolic process;GO:0006554//lysine catabolic process;GO:0006637//acyl-CoA me…
Isoform0003504	25.139	13.683	13.691	9.641	--	KAG9455499.1 hypothetical protein H6P81_000007 [Aristolochia fimbriata]	-	-	-	-	-	-	-
Isoform0003509	7.919	5.717	3.297	2.785	PETs	KAH0459905.1 hypothetical protein IEQ34_010568 [Dendrobium chrysotoxum]	-	-	-	-	GO:0000314//organellar small ribosomal subunit;GO:0005575//cellular_component;GO:0005622//intracellular anatomical structure;GO:0005737//cytoplasm;GO:0009507//chloroplast;GO:0009536//plastid;GO:0022627//cytosolic small ribosomal subunit;GO:0043226//organelle;GO:0043227//membrane-bounded organelle;GO:0043229//intracellular organelle;GO:0043231//intracellular membrane-bounded organelle	GO:0003674//molecular_function;GO:0003676//nucleic acid binding;GO:0003723//RNA binding;GO:0003735//structural constituent of ribosome;GO:0003746//translation elongation factor activity;GO:0003899//DNA-directed 5'-3' RNA polymerase activity;GO:0004654//polyribonucleotide nucleotidyltransferase activity;GO:0005488//binding;GO:0008135//translation factor activity, RNA binding;GO:0097159//organic cy…	GO:0006109//regulation of carbohydrate metabolic process;GO:0006402//mRNA catabolic process;GO:0006412//translation;GO:0006414//translational elongation;GO:0006486//protein glycosylation;GO:0006518//peptide metabolic process;GO:0006807//nitrogen compound metabolic process;GO:0008150//biological_process;GO:0008152//metabolic process;GO:0009058//biosynthetic process;GO:0009059//macromolecule biosyn…
Isoform0003515	9.963	4.996	5.87	4.637	ycf68-1	KAA0068048.1 hypothetical protein E6C27_scaffold138G002460 [Cucumis melo var. makuwa] [Cucumis melo]	-	-	-	-	-	-	-
Isoform0003521	2.708	2.054	1.688	1.173	ABCB1	XP_020571569.1 ABC transporter B family member 1 [Phalaenopsis equestris]	Environmental Information Processing	Membrane transport	ko02010//ABC transporters	K05658	GO:0005575//cellular_component;GO:0005737//cytoplasm;GO:0005887//integral component of plasma membrane;GO:0009380//excinuclease repair complex;GO:0009898//cytoplasmic side of plasma membrane;GO:0016021//integral component of membrane;GO:0043190//ATP-binding cassette (ABC) transporter complex;GO:0055051//ATP-binding cassette (ABC) transporter complex, integrated substrate binding;GO:0055052//ATP-b…	GO:0003674//molecular_function;GO:0003924//GTPase activity;GO:0004020//adenylylsulfate kinase activity;GO:0004140//dephospho-CoA kinase activity;GO:0004385//guanylate kinase activity;GO:0005260//intracellularly ATP-gated chloride channel activity;GO:0005319//lipid transporter activity;GO:0005524//ATP binding;GO:0005525//GTP binding;GO:0009381//excinuclease ABC activity;GO:0015220//choline transme…	GO:0000910//cytokinesis;GO:0006289//nucleotide-excision repair;GO:0006412//translation;GO:0006790//sulfur compound metabolic process;GO:0006810//transport;GO:0006817//phosphate ion transport;GO:0006824//cobalt ion transport;GO:0006855//xenobiotic transmembrane transport;GO:0006869//lipid transport;GO:0007186//G protein-coupled receptor signaling pathway;GO:0007601//visual perception;GO:0008150//b…
Isoform0003525	1.476	2.244	2.991	2.821	UBP16	KAH0434575.1 hypothetical protein IEQ34_026794 [Dendrobium chrysotoxum]	-	-	-	-	-	GO:0003674//molecular_function;GO:0003824//catalytic activity;GO:0004843//thiol-dependent deubiquitinase;GO:0005184//neuropeptide hormone activity;GO:0005488//binding;GO:0008233//peptidase activity;GO:0008234//cysteine-type peptidase activity;GO:0016787//hydrolase activity;GO:0019783//ubiquitin-like protein-specific protease activity;GO:0032183//SUMO binding;GO:0043167//ion binding;GO:0043169//ca…	GO:0006464//cellular protein modification process;GO:0006508//proteolysis;GO:0006511//ubiquitin-dependent protein catabolic process;GO:0006807//nitrogen compound metabolic process;GO:0008150//biological_process;GO:0008152//metabolic process;GO:0009056//catabolic process;GO:0009057//macromolecule catabolic process;GO:0009987//cellular process;GO:0016579//protein deubiquitination;GO:0019538//protei…
Isoform0003528	1.38	4.613	5.857	4.656	PUB42	XP_020675852.1 U-box domain-containing protein 44 [Dendrobium catenatum]	-	-	-	-	-	GO:0003674//molecular_function;GO:0003824//catalytic activity;GO:0004842//ubiquitin-protein transferase activity;GO:0005515//protein binding;GO:0016740//transferase activity;GO:0019787//ubiquitin-like protein transferase activity;GO:0140096//catalytic activity, acting on a protein	GO:0006464//cellular protein modification process;GO:0006807//nitrogen compound metabolic process;GO:0008150//biological_process;GO:0008152//metabolic process;GO:0009987//cellular process;GO:0016567//protein ubiquitination;GO:0019538//protein metabolic process;GO:0032446//protein modification by small protein conjugation;GO:0036211//protein modification process;GO:0043170//macromolecule metabolic…
Isoform0003549	43.919	28.421	15.276	11.646	GGAT1	OEL14879.1 Glutamate--glyoxylate aminotransferase 1 [Dichanthelium oligosanthes]	Metabolism;Metabolism;Metabolism;Metabolism;Metabolism;Metabolism;Metabolism;Metabolism;Metabolism;Metabolism	Global and overview maps;Global and overview maps;Global and overview maps;Global and overview maps;Carbohydrate metabolism;Energy metabolism;Global and overview maps;Amino acid metabolism;Amino acid metabolism;Amino acid metabolism	ko01100//Metabolic pathways;ko01110//Biosynthesis of secondary metabolites;ko01200//Carbon metabolism;ko01230//Biosynthesis of amino acids;ko00630//Glyoxylate and dicarboxylate metabolism;ko00710//Carbon fixation in photosynthetic organisms;ko01210//2-Oxocarboxylic acid metabolism;ko00260//Glycine, serine and threonine metabolism;ko00250//Alanine, aspartate and glutamate metabolism;ko00220//Argin…	K14272;K14272;K14272;K14272;K14272;K14272;K14272;K14272;K14272;K14272	GO:0005737//cytoplasm	GO:0003824//catalytic activity;GO:0004400//histidinol-phosphate transaminase activity;GO:0004838//L-tyrosine:2-oxoglutarate aminotransferase activity;GO:0009016//succinyldiaminopimelate transaminase activity;GO:0030170//pyridoxal phosphate binding;GO:0047688//aspartate 4-decarboxylase activity;GO:0048472//threonine-phosphate decarboxylase activity	GO:0000105//histidine biosynthetic process;GO:0006531//aspartate metabolic process;GO:0006559//L-phenylalanine catabolic process;GO:0006572//tyrosine catabolic process;GO:0009058//biosynthetic process;GO:0009236//cobalamin biosynthetic process;GO:0019877//diaminopimelate biosynthetic process;GO:0042398//cellular modified amino acid biosynthetic process
Isoform0003558	22.319	11.59	12.965	9.995	ycf68-1	PPR87032.1 hypothetical protein GOBAR_AA33653 [Gossypium barbadense]	-	-	-	-	-	-	-
Isoform0003575	1.553	4.695	5.948	5.068	PUB42	XP_020675852.1 U-box domain-containing protein 44 [Dendrobium catenatum]	-	-	-	-	-	GO:0003674//molecular_function;GO:0003824//catalytic activity;GO:0004842//ubiquitin-protein transferase activity;GO:0005515//protein binding;GO:0016740//transferase activity;GO:0019787//ubiquitin-like protein transferase activity;GO:0140096//catalytic activity, acting on a protein	GO:0006464//cellular protein modification process;GO:0006807//nitrogen compound metabolic process;GO:0008150//biological_process;GO:0008152//metabolic process;GO:0009987//cellular process;GO:0016567//protein ubiquitination;GO:0019538//protein metabolic process;GO:0032446//protein modification by small protein conjugation;GO:0036211//protein modification process;GO:0043170//macromolecule metabolic…
Isoform0003578	6.575	5.228	4.197	2.545	--	KAH0449730.1 hypothetical protein IEQ34_020422 [Dendrobium chrysotoxum]	Metabolism;Metabolism	Global and overview maps;Metabolism of terpenoids and polyketides	ko01110//Biosynthesis of secondary metabolites;ko00900//Terpenoid backbone biosynthesis	K05356;K05356	-	-	-
Isoform0003587	1.536	4.599	7.657	5.219	At1g12290	XP_020703810.1 probable disease resistance protein At1g61300 [Dendrobium catenatum]	Organismal Systems	Environmental adaptation	ko04626//Plant-pathogen interaction	K13459	-	GO:0003700//DNA-binding transcription factor activity;GO:0005515//protein binding;GO:0005524//ATP binding;GO:0043531//ADP binding;GO:0043565//sequence-specific DNA binding	GO:0006355//regulation of transcription, DNA-templated
Isoform0003594	0.908	1.791	2.805	3.351	--	XP_020705033.1 uncharacterized protein LOC110115957 [Dendrobium catenatum]	-	-	-	-	GO:0016020//membrane	GO:0005315//inorganic phosphate transmembrane transporter activity;GO:0016787//hydrolase activity	GO:0006817//phosphate ion transport
Isoform0003617	1.473	4.403	6.144	5.544	PUB42	XP_020595882.1 U-box domain-containing protein 43-like [Phalaenopsis equestris]	-	-	-	-	-	GO:0003674//molecular_function;GO:0003824//catalytic activity;GO:0004842//ubiquitin-protein transferase activity;GO:0005515//protein binding;GO:0016740//transferase activity;GO:0019787//ubiquitin-like protein transferase activity;GO:0140096//catalytic activity, acting on a protein	GO:0006464//cellular protein modification process;GO:0006807//nitrogen compound metabolic process;GO:0008150//biological_process;GO:0008152//metabolic process;GO:0009987//cellular process;GO:0016567//protein ubiquitination;GO:0019538//protein metabolic process;GO:0032446//protein modification by small protein conjugation;GO:0036211//protein modification process;GO:0043170//macromolecule metabolic…
Isoform0003621	6.845	13.194	15.062	14.269	CLPD2	KAH0466892.1 hypothetical protein IEQ34_004130 [Dendrobium chrysotoxum]	-	-	-	-	GO:0005575//cellular_component;GO:0005622//intracellular anatomical structure;GO:0005737//cytoplasm;GO:0009360//DNA polymerase III complex;GO:0009368//endopeptidase Clp complex;GO:0009376//HslUV protease complex;GO:0009379//Holliday junction helicase complex;GO:0009507//chloroplast;GO:0009526//plastid envelope;GO:0009532//plastid stroma;GO:0009536//plastid;GO:0009570//chloroplast stroma;GO:000994…	GO:0000166//nucleotide binding;GO:0003674//molecular_function;GO:0003723//RNA binding;GO:0003724//RNA helicase activity;GO:0003824//catalytic activity;GO:0003887//DNA-directed DNA polymerase activity;GO:0004176//ATP-dependent peptidase activity;GO:0004252//serine-type endopeptidase activity;GO:0005198//structural molecule activity;GO:0005488//binding;GO:0005515//protein binding;GO:0005524//ATP bi…	GO:0002949//tRNA threonylcarbamoyladenosine modification;GO:0006260//DNA replication;GO:0006281//DNA repair;GO:0006310//DNA recombination;GO:0006355//regulation of transcription, DNA-templated;GO:0006457//protein folding;GO:0006508//proteolysis;GO:0006807//nitrogen compound metabolic process;GO:0006950//response to stress;GO:0008150//biological_process;GO:0008152//metabolic process;GO:0009266//re…
Isoform0003624	1.735	1.344	0.833	0.866	PCMP-E67	KAH0451151.1 hypothetical protein IEQ34_018450 [Dendrobium chrysotoxum]	-	-	-	-	-	GO:0008270//zinc ion binding	-
Isoform0003628	0.818	1.125	1.705	1.867	At1g74360	XP_020680524.1 probable LRR receptor-like serine/threonine-protein kinase At1g74360 [Dendrobium catenatum]	-	-	-	-	-	GO:0004672//protein kinase activity;GO:0005515//protein binding;GO:0005524//ATP binding	GO:0006468//protein phosphorylation
Isoform0003634	1.911	2.94	3.945	3.684	--	XP_020694317.1 protein CROWDED NUCLEI 1 [Dendrobium catenatum]	-	-	-	-	-	-	-
Isoform0003639	10.808	8.143	5.303	4.904	OVA2	XP_020589307.1 isoleucine--tRNA ligase, chloroplastic/mitochondrial isoform X1 [Phalaenopsis equestris]	Genetic Information Processing	Translation	ko00970//Aminoacyl-tRNA biosynthesis	K01870	GO:0005575//cellular_component;GO:0005622//intracellular anatomical structure;GO:0005737//cytoplasm;GO:0005739//mitochondrion;GO:0005759//mitochondrial matrix;GO:0009507//chloroplast;GO:0009532//plastid stroma;GO:0009536//plastid;GO:0009570//chloroplast stroma;GO:0031974//membrane-enclosed lumen;GO:0043226//organelle;GO:0043227//membrane-bounded organelle;GO:0043229//intracellular organelle;GO:00…	GO:0000049//tRNA binding;GO:0000166//nucleotide binding;GO:0002161//aminoacyl-tRNA editing activity;GO:0003674//molecular_function;GO:0003676//nucleic acid binding;GO:0003723//RNA binding;GO:0003824//catalytic activity;GO:0004812//aminoacyl-tRNA ligase activity;GO:0004817//cysteine-tRNA ligase activity;GO:0004822//isoleucine-tRNA ligase activity;GO:0004823//leucine-tRNA ligase activity;GO:0004825…	GO:0000003//reproduction;GO:0000959//mitochondrial RNA metabolic process;GO:0003006//developmental process involved in reproduction;GO:0006082//organic acid metabolic process;GO:0006139//nucleobase-containing compound metabolic process;GO:0006399//tRNA metabolic process;GO:0006412//translation;GO:0006418//tRNA aminoacylation for protein translation;GO:0006423//cysteinyl-tRNA aminoacylation;GO:000…
Isoform0003642	25.62	13.68	13.598	9.07	--	KAG6483622.1 hypothetical protein ZIOFF_060273 [Zingiber officinale]	-	-	-	-	-	-	-
Isoform0003647	1.24	2.111	2.452	2.724	ACA10	PKU79708.1 Calcium-transporting ATPase 1, plasma membrane-type [Dendrobium catenatum]	-	-	-	-	GO:0005575//cellular_component;GO:0005622//intracellular anatomical structure;GO:0005886//plasma membrane;GO:0005887//integral component of plasma membrane;GO:0016020//membrane;GO:0016021//integral component of membrane;GO:0031004//potassium ion-transporting ATPase complex;GO:0031224//intrinsic component of membrane;GO:0031226//intrinsic component of plasma membrane;GO:0043226//organelle;GO:00432…	GO:0000166//nucleotide binding;GO:0003674//molecular_function;GO:0003824//catalytic activity;GO:0005215//transporter activity;GO:0005375//copper ion transmembrane transporter activity;GO:0005388//P-type calcium transporter activity;GO:0005488//binding;GO:0005515//protein binding;GO:0005516//calmodulin binding;GO:0005524//ATP binding;GO:0008324//cation transmembrane transporter activity;GO:0008556…	GO:0006545//glycine biosynthetic process;GO:0006564//L-serine biosynthetic process;GO:0006810//transport;GO:0006811//ion transport;GO:0006812//cation transport;GO:0006813//potassium ion transport;GO:0006816//calcium ion transport;GO:0006825//copper ion transport;GO:0008150//biological_process;GO:0008152//metabolic process;GO:0015691//cadmium ion transport;GO:0015693//magnesium ion transport;GO:00…
Isoform0003648	13.886	10.467	5.607	5.559	ISE2	KAH0459665.1 hypothetical protein IEQ34_012479 [Dendrobium chrysotoxum]	-	-	-	-	GO:0005575//cellular_component;GO:0005622//intracellular anatomical structure;GO:0005634//nucleus;GO:0005730//nucleolus;GO:0005737//cytoplasm;GO:0009507//chloroplast;GO:0009532//plastid stroma;GO:0009536//plastid;GO:0009570//chloroplast stroma;GO:0010494//cytoplasmic stress granule;GO:0031974//membrane-enclosed lumen;GO:0031981//nuclear lumen;GO:0032991//protein-containing complex;GO:0035770//rib…	GO:0000166//nucleotide binding;GO:0003674//molecular_function;GO:0003676//nucleic acid binding;GO:0003677//DNA binding;GO:0003723//RNA binding;GO:0003724//RNA helicase activity;GO:0003824//catalytic activity;GO:0004386//helicase activity;GO:0005488//binding;GO:0005524//ATP binding;GO:0008186//ATP-dependent activity, acting on RNA;GO:0016462//pyrophosphatase activity;GO:0016787//hydrolase activity…	GO:0000003//reproduction;GO:0000373//Group II intron splicing;GO:0000375//RNA splicing, via transesterification reactions;GO:0000377//RNA splicing, via transesterification reactions with bulged adenosine as nucleophile;GO:0003006//developmental process involved in reproduction;GO:0006139//nucleobase-containing compound metabolic process;GO:0006268//DNA unwinding involved in DNA replication;GO:000…
Isoform0003649	6.25	4.146	2.155	1.718	NPF5.10	XP_020694519.1 protein NRT1/ PTR FAMILY 5.10 [Dendrobium catenatum]	-	-	-	-	GO:0016020//membrane	GO:0015333//peptide:proton symporter activity;GO:0022857//transmembrane transporter activity	GO:0015833//peptide transport;GO:0055085//transmembrane transport
Isoform0003660	11.053	5.961	3.745	2.529	FAB1B	XP_020704443.1 1-phosphatidylinositol-3-phosphate 5-kinase FAB1B [Dendrobium catenatum]	Metabolism;Environmental Information Processing;Metabolism;Cellular Processes	Global and overview maps;Signal transduction;Carbohydrate metabolism;Transport and catabolism	ko01100//Metabolic pathways;ko04070//Phosphatidylinositol signaling system;ko00562//Inositol phosphate metabolism;ko04145//Phagosome	K00921;K00921;K00921;K00921	-	GO:0005524//ATP binding;GO:0016307//phosphatidylinositol phosphate kinase activity;GO:0016887//ATP hydrolysis activity;GO:0046872//metal ion binding	GO:0046488//phosphatidylinositol metabolic process
Isoform0003667	17.034	12.438	7.602	5.816	At1g17220	XP_020677183.1 translation initiation factor IF-2, chloroplastic [Dendrobium catenatum]	-	-	-	-	GO:0005737//cytoplasm	GO:0003743//translation initiation factor activity;GO:0003746//translation elongation factor activity;GO:0003747//translation release factor activity;GO:0003924//GTPase activity;GO:0004781//sulfate adenylyltransferase (ATP) activity;GO:0005524//ATP binding;GO:0005525//GTP binding;GO:0016772//transferase activity, transferring phosphorus-containing groups;GO:0019843//rRNA binding;GO:0043022//ribos…	GO:0000103//sulfate assimilation;GO:0001514//selenocysteine incorporation;GO:0006400//tRNA modification;GO:0006412//translation;GO:0006413//translational initiation;GO:0006414//translational elongation;GO:0006415//translational termination;GO:0006576//cellular biogenic amine metabolic process;GO:0006950//response to stress;GO:0015809//arginine transport;GO:0015819//lysine transport;GO:0015822//or…
Isoform0003668	0.365	0.881	1.004	0.961	CLPD	PKU78127.1 Chaperone protein ClpD, chloroplastic [Dendrobium catenatum]	-	-	-	-	-	-	GO:0006457//protein folding
Isoform0003675	16.912	8.161	3.301	4.039	SPS3	KAH0470939.1 hypothetical protein IEQ34_000662 [Dendrobium chrysotoxum]	Metabolism;Metabolism;Metabolism	Global and overview maps;Global and overview maps;Carbohydrate metabolism	ko01100//Metabolic pathways;ko01110//Biosynthesis of secondary metabolites;ko00500//Starch and sucrose metabolism	K00696;K00696;K00696	-	GO:0003674//molecular_function;GO:0003824//catalytic activity;GO:0008194//UDP-glycosyltransferase activity;GO:0016157//sucrose synthase activity;GO:0016740//transferase activity;GO:0016757//glycosyltransferase activity;GO:0016758//hexosyltransferase activity;GO:0035251//UDP-glucosyltransferase activity;GO:0046524//sucrose-phosphate synthase activity;GO:0046527//glucosyltransferase activity;GO:005…	GO:0005975//carbohydrate metabolic process;GO:0005984//disaccharide metabolic process;GO:0005985//sucrose metabolic process;GO:0005986//sucrose biosynthetic process;GO:0008150//biological_process;GO:0008152//metabolic process;GO:0009058//biosynthetic process;GO:0009311//oligosaccharide metabolic process;GO:0009312//oligosaccharide biosynthetic process;GO:0009987//cellular process;GO:0010125//myco…
Isoform0003699	1.682	3.06	3.751	3.802	--	XP_006654060.3 E3 ubiquitin-protein ligase RFI2-like [Oryza brachyantha]	-	-	-	-	-	-	-
Isoform0003708	33.003	20.187	12.118	8.921	GGAT1	XP_020698310.1 glutamate--glyoxylate aminotransferase 2 [Dendrobium catenatum]	Metabolism;Metabolism;Metabolism;Metabolism;Metabolism;Metabolism;Metabolism;Metabolism;Metabolism;Metabolism	Global and overview maps;Global and overview maps;Global and overview maps;Global and overview maps;Carbohydrate metabolism;Energy metabolism;Global and overview maps;Amino acid metabolism;Amino acid metabolism;Amino acid metabolism	ko01100//Metabolic pathways;ko01110//Biosynthesis of secondary metabolites;ko01200//Carbon metabolism;ko01230//Biosynthesis of amino acids;ko00630//Glyoxylate and dicarboxylate metabolism;ko00710//Carbon fixation in photosynthetic organisms;ko01210//2-Oxocarboxylic acid metabolism;ko00260//Glycine, serine and threonine metabolism;ko00250//Alanine, aspartate and glutamate metabolism;ko00220//Argin…	K14272;K14272;K14272;K14272;K14272;K14272;K14272;K14272;K14272;K14272	GO:0005737//cytoplasm	GO:0003824//catalytic activity;GO:0004400//histidinol-phosphate transaminase activity;GO:0004838//L-tyrosine:2-oxoglutarate aminotransferase activity;GO:0009016//succinyldiaminopimelate transaminase activity;GO:0030170//pyridoxal phosphate binding;GO:0047688//aspartate 4-decarboxylase activity;GO:0048472//threonine-phosphate decarboxylase activity	GO:0000105//histidine biosynthetic process;GO:0006531//aspartate metabolic process;GO:0006559//L-phenylalanine catabolic process;GO:0006572//tyrosine catabolic process;GO:0009058//biosynthetic process;GO:0009236//cobalamin biosynthetic process;GO:0019877//diaminopimelate biosynthetic process;GO:0042398//cellular modified amino acid biosynthetic process
Isoform0003717	1.189	2.474	2.9	3.106	ACA10	PKU79708.1 Calcium-transporting ATPase 1, plasma membrane-type [Dendrobium catenatum]	-	-	-	-	GO:0005575//cellular_component;GO:0005622//intracellular anatomical structure;GO:0005886//plasma membrane;GO:0005887//integral component of plasma membrane;GO:0016020//membrane;GO:0016021//integral component of membrane;GO:0031004//potassium ion-transporting ATPase complex;GO:0031224//intrinsic component of membrane;GO:0031226//intrinsic component of plasma membrane;GO:0043226//organelle;GO:00432…	GO:0000166//nucleotide binding;GO:0003674//molecular_function;GO:0003824//catalytic activity;GO:0005215//transporter activity;GO:0005375//copper ion transmembrane transporter activity;GO:0005388//P-type calcium transporter activity;GO:0005488//binding;GO:0005515//protein binding;GO:0005516//calmodulin binding;GO:0005524//ATP binding;GO:0008324//cation transmembrane transporter activity;GO:0008556…	GO:0006545//glycine biosynthetic process;GO:0006564//L-serine biosynthetic process;GO:0006810//transport;GO:0006811//ion transport;GO:0006812//cation transport;GO:0006813//potassium ion transport;GO:0006816//calcium ion transport;GO:0006825//copper ion transport;GO:0008150//biological_process;GO:0008152//metabolic process;GO:0015691//cadmium ion transport;GO:0015693//magnesium ion transport;GO:00…
Isoform0003747	5.192	3.883	2.896	2.515	RE2	XP_020697664.1 uncharacterized protein LOC110110501 [Dendrobium catenatum]	-	-	-	-	GO:0005575//cellular_component;GO:0005622//intracellular anatomical structure;GO:0005737//cytoplasm;GO:0005739//mitochondrion;GO:0043226//organelle;GO:0043227//membrane-bounded organelle;GO:0043229//intracellular organelle;GO:0043231//intracellular membrane-bounded organelle	GO:0003674//molecular_function;GO:0003676//nucleic acid binding;GO:0003723//RNA binding;GO:0003824//catalytic activity;GO:0004518//nuclease activity;GO:0004519//endonuclease activity;GO:0005488//binding;GO:0016787//hydrolase activity;GO:0016788//hydrolase activity, acting on ester bonds;GO:0097159//organic cyclic compound binding;GO:1901363//heterocyclic compound binding	GO:0006139//nucleobase-containing compound metabolic process;GO:0006725//cellular aromatic compound metabolic process;GO:0006807//nitrogen compound metabolic process;GO:0008150//biological_process;GO:0008152//metabolic process;GO:0009451//RNA modification;GO:0009987//cellular process;GO:0016070//RNA metabolic process;GO:0016071//mRNA metabolic process;GO:0016556//mRNA modification;GO:0034641//cel…
Isoform0003770	2.372	8.295	9.082	9.589	MIK2	PKA52125.1 putative LRR receptor-like serine/threonine-protein kinase [Apostasia shenzhenica]	-	-	-	-	-	GO:0004672//protein kinase activity;GO:0005515//protein binding;GO:0005524//ATP binding	GO:0006468//protein phosphorylation
Isoform0003775	0.921	2.019	2.181	2.209	RPS2	XP_020703810.1 probable disease resistance protein At1g61300 [Dendrobium catenatum]	Organismal Systems	Environmental adaptation	ko04626//Plant-pathogen interaction	K13459	-	GO:0005515//protein binding;GO:0005525//GTP binding;GO:0016818//hydrolase activity, acting on acid anhydrides, in phosphorus-containing anhydrides;GO:0043531//ADP binding	GO:0032297//negative regulation of DNA-dependent DNA replication initiation
Isoform0003777	0.047	0.04	0.023	0	rpoC1	YP_009347696.1 DNA-directed RNA polymerase beta' chain [Anoectochilus emeiensis]	Genetic Information Processing	Transcription	ko03020//RNA polymerase	K03046	GO:0000345//cytosolic DNA-directed RNA polymerase complex;GO:0000428//DNA-directed RNA polymerase complex;GO:0005575//cellular_component;GO:0005622//intracellular anatomical structure;GO:0005737//cytoplasm;GO:0009295//nucleoid;GO:0009507//chloroplast;GO:0009536//plastid;GO:0030880//RNA polymerase complex;GO:0032991//protein-containing complex;GO:0043226//organelle;GO:0043227//membrane-bounded org…	GO:0001882//nucleoside binding;GO:0003674//molecular_function;GO:0003676//nucleic acid binding;GO:0003677//DNA binding;GO:0003824//catalytic activity;GO:0003899//DNA-directed 5'-3' RNA polymerase activity;GO:0005488//binding;GO:0008508//bile acid:sodium symporter activity;GO:0016740//transferase activity;GO:0016772//transferase activity, transferring phosphorus-containing groups;GO:0016779//nucle…	GO:0006139//nucleobase-containing compound metabolic process;GO:0006351//transcription, DNA-templated;GO:0006354//DNA-templated transcription, elongation;GO:0006725//cellular aromatic compound metabolic process;GO:0006807//nitrogen compound metabolic process;GO:0008150//biological_process;GO:0008152//metabolic process;GO:0009058//biosynthetic process;GO:0009059//macromolecule biosynthetic process…
Isoform0003781	8.114	5.461	3.553	4.375	At4g17910	XP_020575209.1 uncharacterized protein At4g17910 isoform X3 [Phalaenopsis equestris]	Metabolism;Metabolism	Global and overview maps;Glycan biosynthesis and metabolism	ko01100//Metabolic pathways;ko00563//Glycosylphosphatidylinositol (GPI)-anchor biosynthesis	K05283;K05283	GO:0005575//cellular_component;GO:0005622//intracellular anatomical structure;GO:0005737//cytoplasm;GO:0005783//endoplasmic reticulum;GO:0005789//endoplasmic reticulum membrane;GO:0009368//endopeptidase Clp complex;GO:0012505//endomembrane system;GO:0016020//membrane;GO:0016021//integral component of membrane;GO:0031224//intrinsic component of membrane;GO:0031984//organelle subcompartment;GO:0042…	GO:0003674//molecular_function;GO:0003824//catalytic activity;GO:0004176//ATP-dependent peptidase activity;GO:0004252//serine-type endopeptidase activity;GO:0008374//O-acyltransferase activity;GO:0016740//transferase activity;GO:0016746//acyltransferase activity;GO:0016747//acyltransferase activity, transferring groups other than amino-acyl groups;GO:0032216//glucosaminyl-phosphatidylinositol O-a…	GO:0000003//reproduction;GO:0006464//cellular protein modification process;GO:0006497//protein lipidation;GO:0006505//GPI anchor metabolic process;GO:0006506//GPI anchor biosynthetic process;GO:0006508//proteolysis;GO:0006629//lipid metabolic process;GO:0006643//membrane lipid metabolic process;GO:0006644//phospholipid metabolic process;GO:0006650//glycerophospholipid metabolic process;GO:0006661…
Isoform0003790	4.137	6.617	9.808	9.487	DCL2A	XP_020580814.1 endoribonuclease Dicer homolog 2a-like [Phalaenopsis equestris]	-	-	-	-	GO:0005575//cellular_component;GO:0005622//intracellular anatomical structure;GO:0005634//nucleus;GO:0005658//alpha DNA polymerase:primase complex;GO:0005737//cytoplasm;GO:0009380//excinuclease repair complex;GO:0016442//RISC complex;GO:0031332//RNAi effector complex;GO:0032991//protein-containing complex;GO:0043226//organelle;GO:0043227//membrane-bounded organelle;GO:0043229//intracellular organ…	GO:0000166//nucleotide binding;GO:0003674//molecular_function;GO:0003676//nucleic acid binding;GO:0003677//DNA binding;GO:0003688//DNA replication origin binding;GO:0003690//double-stranded DNA binding;GO:0003723//RNA binding;GO:0003824//catalytic activity;GO:0004386//helicase activity;GO:0004518//nuclease activity;GO:0004519//endonuclease activity;GO:0004521//endoribonuclease activity;GO:0004525…	GO:0002252//immune effector process;GO:0002376//immune system process;GO:0006139//nucleobase-containing compound metabolic process;GO:0006259//DNA metabolic process;GO:0006260//DNA replication;GO:0006268//DNA unwinding involved in DNA replication;GO:0006281//DNA repair;GO:0006289//nucleotide-excision repair;GO:0006310//DNA recombination;GO:0006396//RNA processing;GO:0006725//cellular aromatic com…
Isoform0003799	0.617	0.844	1.128	1.395	At1g74360	XP_020680524.1 probable LRR receptor-like serine/threonine-protein kinase At1g74360 [Dendrobium catenatum]	-	-	-	-	-	GO:0004672//protein kinase activity;GO:0005515//protein binding;GO:0005524//ATP binding	GO:0006468//protein phosphorylation
Isoform0003802	8.342	6.098	3.328	3.794	--	KAH0467782.1 hypothetical protein IEQ34_002815 [Dendrobium chrysotoxum]	-	-	-	-	-	-	-
Isoform0003805	4.849	2.856	2.818	2.186	AGO10	XP_020678111.1 protein argonaute 10 [Dendrobium catenatum]	-	-	-	-	-	GO:0003674//molecular_function;GO:0003676//nucleic acid binding;GO:0003723//RNA binding;GO:0005488//binding;GO:0005515//protein binding;GO:0035198//miRNA binding;GO:0061980//regulatory RNA binding;GO:0097159//organic cyclic compound binding;GO:1901363//heterocyclic compound binding	GO:0002252//immune effector process;GO:0002376//immune system process;GO:0006139//nucleobase-containing compound metabolic process;GO:0006351//transcription, DNA-templated;GO:0006355//regulation of transcription, DNA-templated;GO:0006417//regulation of translation;GO:0006725//cellular aromatic compound metabolic process;GO:0006807//nitrogen compound metabolic process;GO:0006950//response to stres…
Isoform0003807	2.281	2.796	3.862	5.12	At1g74360	XP_020582177.1 probable LRR receptor-like serine/threonine-protein kinase At1g74360 [Phalaenopsis equestris]	-	-	-	-	-	GO:0004672//protein kinase activity;GO:0005515//protein binding;GO:0005524//ATP binding;GO:0016709//oxidoreductase activity, acting on paired donors, with incorporation or reduction of molecular oxygen, NAD(P)H as one donor, and incorporation of one atom of oxygen	GO:0006468//protein phosphorylation;GO:0006744//ubiquinone biosynthetic process
Isoform0003834	22.6	15.487	10.839	9.539	D53	KAH0462867.1 hypothetical protein IEQ34_010442 [Dendrobium chrysotoxum]	-	-	-	-	GO:0009368//endopeptidase Clp complex;GO:0033104//type VI protein secretion system complex	GO:0004176//ATP-dependent peptidase activity;GO:0005524//ATP binding;GO:0016887//ATP hydrolysis activity	GO:0006457//protein folding;GO:0006508//proteolysis;GO:0033103//protein secretion by the type VI secretion system;GO:0043335//protein unfolding
Isoform0003841	11.326	8.146	5.508	5.045	OVA2	XP_020589307.1 isoleucine--tRNA ligase, chloroplastic/mitochondrial isoform X1 [Phalaenopsis equestris]	Genetic Information Processing	Translation	ko00970//Aminoacyl-tRNA biosynthesis	K01870	GO:0005575//cellular_component;GO:0005622//intracellular anatomical structure;GO:0005737//cytoplasm;GO:0005739//mitochondrion;GO:0005759//mitochondrial matrix;GO:0009507//chloroplast;GO:0009532//plastid stroma;GO:0009536//plastid;GO:0009570//chloroplast stroma;GO:0031974//membrane-enclosed lumen;GO:0043226//organelle;GO:0043227//membrane-bounded organelle;GO:0043229//intracellular organelle;GO:00…	GO:0000049//tRNA binding;GO:0000166//nucleotide binding;GO:0002161//aminoacyl-tRNA editing activity;GO:0003674//molecular_function;GO:0003676//nucleic acid binding;GO:0003723//RNA binding;GO:0003824//catalytic activity;GO:0004812//aminoacyl-tRNA ligase activity;GO:0004817//cysteine-tRNA ligase activity;GO:0004822//isoleucine-tRNA ligase activity;GO:0004823//leucine-tRNA ligase activity;GO:0004825…	GO:0000003//reproduction;GO:0000959//mitochondrial RNA metabolic process;GO:0003006//developmental process involved in reproduction;GO:0006082//organic acid metabolic process;GO:0006139//nucleobase-containing compound metabolic process;GO:0006399//tRNA metabolic process;GO:0006412//translation;GO:0006418//tRNA aminoacylation for protein translation;GO:0006423//cysteinyl-tRNA aminoacylation;GO:000…
Isoform0003860	7.908	5.139	3.483	2.838	PETs	KAH0459905.1 hypothetical protein IEQ34_010568 [Dendrobium chrysotoxum]	-	-	-	-	GO:0000314//organellar small ribosomal subunit;GO:0005575//cellular_component;GO:0005622//intracellular anatomical structure;GO:0005737//cytoplasm;GO:0009507//chloroplast;GO:0009536//plastid;GO:0022627//cytosolic small ribosomal subunit;GO:0043226//organelle;GO:0043227//membrane-bounded organelle;GO:0043229//intracellular organelle;GO:0043231//intracellular membrane-bounded organelle	GO:0003674//molecular_function;GO:0003676//nucleic acid binding;GO:0003723//RNA binding;GO:0003735//structural constituent of ribosome;GO:0003746//translation elongation factor activity;GO:0003899//DNA-directed 5'-3' RNA polymerase activity;GO:0004654//polyribonucleotide nucleotidyltransferase activity;GO:0005488//binding;GO:0008135//translation factor activity, RNA binding;GO:0097159//organic cy…	GO:0006109//regulation of carbohydrate metabolic process;GO:0006402//mRNA catabolic process;GO:0006412//translation;GO:0006414//translational elongation;GO:0006486//protein glycosylation;GO:0006518//peptide metabolic process;GO:0006807//nitrogen compound metabolic process;GO:0008150//biological_process;GO:0008152//metabolic process;GO:0009058//biosynthetic process;GO:0009059//macromolecule biosyn…
Isoform0003872	6.026	2.932	1.613	1.929	WAP	KAH0458820.1 hypothetical protein IEQ34_011634 [Dendrobium chrysotoxum]	-	-	-	-	-	-	-
Isoform0003873	4.22	6.682	8.467	7.812	SEC	XP_020688540.1 probable UDP-N-acetylglucosamine--peptide N-acetylglucosaminyltransferase SEC isoform X1 [Dendrobium catenatum]	Metabolism	Glycan biosynthesis and metabolism	ko00514//Other types of O-glycan biosynthesis	K09667	GO:0045203//integral component of cell outer membrane	GO:0005215//transporter activity;GO:0005515//protein binding;GO:0008237//metallopeptidase activity;GO:0008270//zinc ion binding;GO:0042802//identical protein binding	GO:0015774//polysaccharide transport;GO:0042710//biofilm formation
Isoform0003877	14.7	9.928	5.739	4.602	CHLH	KAH0468643.1 hypothetical protein IEQ34_001875 [Dendrobium chrysotoxum]	Metabolism;Metabolism;Metabolism	Global and overview maps;Global and overview maps;Metabolism of cofactors and vitamins	ko01100//Metabolic pathways;ko01110//Biosynthesis of secondary metabolites;ko00860//Porphyrin metabolism	K03403;K03403;K03403	GO:0005575//cellular_component;GO:0005622//intracellular anatomical structure;GO:0005737//cytoplasm;GO:0005739//mitochondrion;GO:0009507//chloroplast;GO:0009526//plastid envelope;GO:0009528//plastid inner membrane;GO:0009532//plastid stroma;GO:0009536//plastid;GO:0009570//chloroplast stroma;GO:0009706//chloroplast inner membrane;GO:0009941//chloroplast envelope;GO:0010007//magnesium chelatase com…	GO:0000166//nucleotide binding;GO:0003674//molecular_function;GO:0003824//catalytic activity;GO:0005488//binding;GO:0005524//ATP binding;GO:0016851//magnesium chelatase activity;GO:0016874//ligase activity;GO:0017076//purine nucleotide binding;GO:0030554//adenyl nucleotide binding;GO:0032553//ribonucleotide binding;GO:0032555//purine ribonucleotide binding;GO:0032559//adenyl ribonucleotide bindin…	GO:0006725//cellular aromatic compound metabolic process;GO:0006778//porphyrin-containing compound metabolic process;GO:0006779//porphyrin-containing compound biosynthetic process;GO:0006807//nitrogen compound metabolic process;GO:0008150//biological_process;GO:0008152//metabolic process;GO:0009058//biosynthetic process;GO:0009236//cobalamin biosynthetic process;GO:0009987//cellular process;GO:00…
Isoform0003887	6.398	4.333	3.197	3.629	At4g17910	XP_020575208.1 uncharacterized protein At4g17910 isoform X2 [Phalaenopsis equestris]	Metabolism;Metabolism	Global and overview maps;Glycan biosynthesis and metabolism	ko01100//Metabolic pathways;ko00563//Glycosylphosphatidylinositol (GPI)-anchor biosynthesis	K05283;K05283	GO:0005575//cellular_component;GO:0005622//intracellular anatomical structure;GO:0005737//cytoplasm;GO:0005783//endoplasmic reticulum;GO:0005789//endoplasmic reticulum membrane;GO:0009368//endopeptidase Clp complex;GO:0012505//endomembrane system;GO:0016020//membrane;GO:0016021//integral component of membrane;GO:0031224//intrinsic component of membrane;GO:0031984//organelle subcompartment;GO:0042…	GO:0003674//molecular_function;GO:0003824//catalytic activity;GO:0004176//ATP-dependent peptidase activity;GO:0004252//serine-type endopeptidase activity;GO:0008374//O-acyltransferase activity;GO:0016740//transferase activity;GO:0016746//acyltransferase activity;GO:0016747//acyltransferase activity, transferring groups other than amino-acyl groups;GO:0032216//glucosaminyl-phosphatidylinositol O-a…	GO:0000003//reproduction;GO:0006464//cellular protein modification process;GO:0006497//protein lipidation;GO:0006505//GPI anchor metabolic process;GO:0006506//GPI anchor biosynthetic process;GO:0006508//proteolysis;GO:0006629//lipid metabolic process;GO:0006643//membrane lipid metabolic process;GO:0006644//phospholipid metabolic process;GO:0006650//glycerophospholipid metabolic process;GO:0006661…
Isoform0003895	1.12	3.519	4.915	4.28	ZIP2	PKA49713.1 Zinc transporter 2 [Apostasia shenzhenica]	-	-	-	-	GO:0016020//membrane	GO:0046873//metal ion transmembrane transporter activity	GO:0030001//metal ion transport;GO:0055085//transmembrane transport
Isoform0003899	0.998	1.599	2.295	2.082	MT0511/MT0512	XP_020579118.1 uncharacterized protein LOC110023847 [Phalaenopsis equestris]	-	-	-	-	-	GO:0004148//dihydrolipoyl dehydrogenase activity;GO:0016002//sulfite reductase activity;GO:0016166//phytoene dehydrogenase activity;GO:0016491//oxidoreductase activity;GO:0016614//oxidoreductase activity, acting on CH-OH group of donors;GO:0016701//oxidoreductase activity, acting on single donors with incorporation of molecular oxygen;GO:0045550//geranylgeranyl reductase activity;GO:0046608//caro…	GO:0006096//glycolytic process;GO:0006744//ubiquinone biosynthetic process;GO:0006790//sulfur compound metabolic process;GO:0015995//chlorophyll biosynthetic process;GO:0016117//carotenoid biosynthetic process;GO:0030494//bacteriochlorophyll biosynthetic process;GO:0045454//cell redox homeostasis;GO:0051068//dihydrolipoamide metabolic process
Isoform0003916	22.564	16.753	9.901	7.942	GDCSP	XP_020697317.1 glycine dehydrogenase (decarboxylating), mitochondrial [Dendrobium catenatum]	Metabolism;Metabolism;Metabolism;Metabolism;Metabolism	Global and overview maps;Global and overview maps;Global and overview maps;Carbohydrate metabolism;Amino acid metabolism	ko01100//Metabolic pathways;ko01110//Biosynthesis of secondary metabolites;ko01200//Carbon metabolism;ko00630//Glyoxylate and dicarboxylate metabolism;ko00260//Glycine, serine and threonine metabolism	K00281;K00281;K00281;K00281;K00281	GO:0005575//cellular_component;GO:0005576//extracellular region;GO:0005622//intracellular anatomical structure;GO:0005737//cytoplasm;GO:0005739//mitochondrion;GO:0009507//chloroplast;GO:0009526//plastid envelope;GO:0009532//plastid stroma;GO:0009534//chloroplast thylakoid;GO:0009536//plastid;GO:0009570//chloroplast stroma;GO:0009579//thylakoid;GO:0009941//chloroplast envelope;GO:0031967//organell…	GO:0003674//molecular_function;GO:0003824//catalytic activity;GO:0004375//glycine dehydrogenase (decarboxylating) activity;GO:0004837//tyrosine decarboxylase activity;GO:0016491//oxidoreductase activity;GO:0016638//oxidoreductase activity, acting on the CH-NH2 group of donors;GO:0016642//oxidoreductase activity, acting on the CH-NH2 group of donors, disulfide as acceptor;GO:0016829//lyase activit…	GO:0001505//regulation of neurotransmitter levels;GO:0006082//organic acid metabolic process;GO:0006520//cellular amino acid metabolic process;GO:0006544//glycine metabolic process;GO:0006546//glycine catabolic process;GO:0006807//nitrogen compound metabolic process;GO:0008150//biological_process;GO:0008152//metabolic process;GO:0009056//catabolic process;GO:0009063//cellular amino acid catabolic…
Isoform0003919	5.737	3.102	3.373	2.388	ycf68-1	KAG9438629.1 hypothetical protein H6P81_021434 [Aristolochia fimbriata]	-	-	-	-	-	-	-
Isoform0003923	8.104	19.441	20.883	19.988	ACA5	KAH0457476.1 hypothetical protein IEQ34_012791 [Dendrobium chrysotoxum]	-	-	-	-	GO:0031004//potassium ion-transporting ATPase complex	GO:0005375//copper ion transmembrane transporter activity;GO:0005388//P-type calcium transporter activity;GO:0005516//calmodulin binding;GO:0008556//P-type potassium transmembrane transporter activity;GO:0008967//phosphoglycolate phosphatase activity;GO:0015434//ABC-type cadmium transporter activity;GO:0015444//P-type magnesium transporter activity;GO:0016787//hydrolase activity;GO:0042625//ATPas…	GO:0006545//glycine biosynthetic process;GO:0006564//L-serine biosynthetic process;GO:0006813//potassium ion transport;GO:0006816//calcium ion transport;GO:0006825//copper ion transport;GO:0008152//metabolic process;GO:0015691//cadmium ion transport;GO:0015693//magnesium ion transport;GO:0030001//metal ion transport
Isoform0003924	16.407	13.251	8.521	7.138	SOQ1	XP_020677009.2 protein SUPPRESSOR OF QUENCHING 1, chloroplastic [Dendrobium catenatum]	-	-	-	-	GO:0005575//cellular_component;GO:0005622//intracellular anatomical structure;GO:0005737//cytoplasm;GO:0009507//chloroplast;GO:0009532//plastid stroma;GO:0009534//chloroplast thylakoid;GO:0009535//chloroplast thylakoid membrane;GO:0009536//plastid;GO:0009570//chloroplast stroma;GO:0009579//thylakoid;GO:0016020//membrane;GO:0016021//integral component of membrane;GO:0031224//intrinsic component of…	GO:0003674//molecular_function;GO:0003824//catalytic activity;GO:0004064//arylesterase activity;GO:0005488//binding;GO:0005515//protein binding;GO:0008801//beta-phosphoglucomutase activity;GO:0008967//phosphoglycolate phosphatase activity;GO:0015036//disulfide oxidoreductase activity;GO:0016491//oxidoreductase activity;GO:0016787//hydrolase activity;GO:0016827//hydrolase activity, acting on acid …	GO:0006545//glycine biosynthetic process;GO:0006564//L-serine biosynthetic process;GO:0006805//xenobiotic metabolic process;GO:0008150//biological_process;GO:0008152//metabolic process;GO:0009314//response to radiation;GO:0009416//response to light stimulus;GO:0009628//response to abiotic stimulus;GO:0009636//response to toxic substance;GO:0009853//photorespiration;GO:0009987//cellular process;GO…
Isoform0003932	10.549	4.933	1.198	1.022	BCA4	XP_020682098.1 carbonic anhydrase 2 isoform X1 [Dendrobium catenatum]	Metabolism;Metabolism	Global and overview maps;Energy metabolism	ko01100//Metabolic pathways;ko00910//Nitrogen metabolism	K01673;K01673	-	GO:0004089//carbonate dehydratase activity;GO:0008270//zinc ion binding	-
Isoform0003943	5.971	3.051	1.759	1.204	--	XP_020584957.1 uncharacterized protein LOC110027752 isoform X1 [Phalaenopsis equestris]	-	-	-	-	GO:0016020//membrane	-	-
Isoform0003947	4.698	3.023	1.893	1.707	--	KAH0463444.1 hypothetical protein IEQ34_008026 [Dendrobium chrysotoxum]	-	-	-	-	-	-	-
Isoform0003950	19.222	13.186	7.548	6.182	At1g17220	XP_020677183.1 translation initiation factor IF-2, chloroplastic [Dendrobium catenatum]	-	-	-	-	GO:0005737//cytoplasm	GO:0003743//translation initiation factor activity;GO:0003746//translation elongation factor activity;GO:0003747//translation release factor activity;GO:0003924//GTPase activity;GO:0004781//sulfate adenylyltransferase (ATP) activity;GO:0005524//ATP binding;GO:0005525//GTP binding;GO:0016772//transferase activity, transferring phosphorus-containing groups;GO:0019843//rRNA binding;GO:0043022//ribos…	GO:0000103//sulfate assimilation;GO:0001514//selenocysteine incorporation;GO:0006400//tRNA modification;GO:0006412//translation;GO:0006413//translational initiation;GO:0006414//translational elongation;GO:0006415//translational termination;GO:0006576//cellular biogenic amine metabolic process;GO:0006950//response to stress;GO:0015809//arginine transport;GO:0015819//lysine transport;GO:0015822//or…
Isoform0003956	4.607	13.573	13.142	13.127	MIK2	PKA52125.1 putative LRR receptor-like serine/threonine-protein kinase [Apostasia shenzhenica]	-	-	-	-	-	GO:0004672//protein kinase activity;GO:0005515//protein binding;GO:0005524//ATP binding	GO:0006468//protein phosphorylation
Isoform0003959	26.859	15.627	8.116	6.898	CSP41A	XP_028554524.1 chloroplast stem-loop binding protein of 41 kDa a, chloroplastic [Dendrobium catenatum]	-	-	-	-	-	GO:0003824//catalytic activity	-
Isoform0003977	8.273	12.273	18.849	20.281	Os04g0656100	KAG0473952.1 hypothetical protein HPP92_015809 [Vanilla planifolia]	Metabolism;Metabolism	Global and overview maps;Energy metabolism	ko01100//Metabolic pathways;ko00190//Oxidative phosphorylation	K01535;K01535	GO:0031004//potassium ion-transporting ATPase complex	GO:0005375//copper ion transmembrane transporter activity;GO:0005388//P-type calcium transporter activity;GO:0008556//P-type potassium transmembrane transporter activity;GO:0008967//phosphoglycolate phosphatase activity;GO:0015434//ABC-type cadmium transporter activity;GO:0015444//P-type magnesium transporter activity;GO:0016787//hydrolase activity;GO:0019143//3-deoxy-manno-octulosonate-8-phospha…	GO:0006545//glycine biosynthetic process;GO:0006564//L-serine biosynthetic process;GO:0006813//potassium ion transport;GO:0006816//calcium ion transport;GO:0006825//copper ion transport;GO:0008152//metabolic process;GO:0009103//lipopolysaccharide biosynthetic process;GO:0015691//cadmium ion transport;GO:0015693//magnesium ion transport;GO:0030001//metal ion transport
Isoform0003980	12.185	9.104	4.221	4.096	--	-	-	-	-	-	-	-	-
Isoform0003999	15.784	11.544	7.038	5.848	IF2CP	XP_020677183.1 translation initiation factor IF-2, chloroplastic [Dendrobium catenatum]	-	-	-	-	GO:0005737//cytoplasm	GO:0003743//translation initiation factor activity;GO:0003746//translation elongation factor activity;GO:0003747//translation release factor activity;GO:0003924//GTPase activity;GO:0004781//sulfate adenylyltransferase (ATP) activity;GO:0005525//GTP binding;GO:0016772//transferase activity, transferring phosphorus-containing groups;GO:0019843//rRNA binding;GO:0043022//ribosome binding;GO:0051539//…	GO:0000103//sulfate assimilation;GO:0001514//selenocysteine incorporation;GO:0006412//translation;GO:0006413//translational initiation;GO:0006414//translational elongation;GO:0006415//translational termination;GO:0006950//response to stress;GO:0015809//arginine transport;GO:0015819//lysine transport;GO:0015822//ornithine transport;GO:0042254//ribosome biogenesis
Isoform0004025	5.777	15.427	15.963	13.906	NAC074	XP_020679286.1 NAC domain-containing protein 71-like [Dendrobium catenatum]	-	-	-	-	GO:0005575//cellular_component;GO:0005622//intracellular anatomical structure;GO:0005634//nucleus;GO:0043226//organelle;GO:0043227//membrane-bounded organelle;GO:0043229//intracellular organelle;GO:0043231//intracellular membrane-bounded organelle	GO:0003674//molecular_function;GO:0003676//nucleic acid binding;GO:0003677//DNA binding;GO:0005488//binding;GO:0097159//organic cyclic compound binding;GO:1901363//heterocyclic compound binding	GO:0006139//nucleobase-containing compound metabolic process;GO:0006351//transcription, DNA-templated;GO:0006355//regulation of transcription, DNA-templated;GO:0006725//cellular aromatic compound metabolic process;GO:0006807//nitrogen compound metabolic process;GO:0008150//biological_process;GO:0008152//metabolic process;GO:0009058//biosynthetic process;GO:0009059//macromolecule biosynthetic proc…
Isoform0004038	10.898	7.874	4.949	3.717	GDCSP	XP_020697317.1 glycine dehydrogenase (decarboxylating), mitochondrial [Dendrobium catenatum]	Metabolism;Metabolism;Metabolism;Metabolism;Metabolism	Global and overview maps;Global and overview maps;Global and overview maps;Carbohydrate metabolism;Amino acid metabolism	ko01100//Metabolic pathways;ko01110//Biosynthesis of secondary metabolites;ko01200//Carbon metabolism;ko00630//Glyoxylate and dicarboxylate metabolism;ko00260//Glycine, serine and threonine metabolism	K00281;K00281;K00281;K00281;K00281	GO:0005575//cellular_component;GO:0005576//extracellular region;GO:0005622//intracellular anatomical structure;GO:0005737//cytoplasm;GO:0005739//mitochondrion;GO:0009507//chloroplast;GO:0009526//plastid envelope;GO:0009532//plastid stroma;GO:0009534//chloroplast thylakoid;GO:0009536//plastid;GO:0009570//chloroplast stroma;GO:0009579//thylakoid;GO:0009941//chloroplast envelope;GO:0031967//organell…	GO:0003674//molecular_function;GO:0003824//catalytic activity;GO:0004375//glycine dehydrogenase (decarboxylating) activity;GO:0004837//tyrosine decarboxylase activity;GO:0016491//oxidoreductase activity;GO:0016638//oxidoreductase activity, acting on the CH-NH2 group of donors;GO:0016642//oxidoreductase activity, acting on the CH-NH2 group of donors, disulfide as acceptor;GO:0016829//lyase activit…	GO:0001505//regulation of neurotransmitter levels;GO:0006082//organic acid metabolic process;GO:0006520//cellular amino acid metabolic process;GO:0006544//glycine metabolic process;GO:0006546//glycine catabolic process;GO:0006807//nitrogen compound metabolic process;GO:0008150//biological_process;GO:0008152//metabolic process;GO:0009056//catabolic process;GO:0009063//cellular amino acid catabolic…
Isoform0004048	1.437	2.18	3.061	2.783	UBP16	KAH0434575.1 hypothetical protein IEQ34_026794 [Dendrobium chrysotoxum]	-	-	-	-	-	GO:0003674//molecular_function;GO:0003824//catalytic activity;GO:0004843//thiol-dependent deubiquitinase;GO:0005184//neuropeptide hormone activity;GO:0005488//binding;GO:0008233//peptidase activity;GO:0008234//cysteine-type peptidase activity;GO:0016787//hydrolase activity;GO:0019783//ubiquitin-like protein-specific protease activity;GO:0032183//SUMO binding;GO:0043167//ion binding;GO:0043169//ca…	GO:0006464//cellular protein modification process;GO:0006508//proteolysis;GO:0006511//ubiquitin-dependent protein catabolic process;GO:0006807//nitrogen compound metabolic process;GO:0008150//biological_process;GO:0008152//metabolic process;GO:0009056//catabolic process;GO:0009057//macromolecule catabolic process;GO:0009987//cellular process;GO:0016579//protein deubiquitination;GO:0019538//protei…
Isoform0004049	23.034	15.886	10.253	8.701	ER1	XP_020675032.1 LRR receptor-like serine/threonine-protein kinase ERECTA [Dendrobium catenatum]	Environmental Information Processing	Signal transduction	ko04016//MAPK signaling pathway - plant	K20718	GO:0005575//cellular_component;GO:0005622//intracellular anatomical structure;GO:0005737//cytoplasm;GO:0005739//mitochondrion;GO:0005886//plasma membrane;GO:0016020//membrane;GO:0016021//integral component of membrane;GO:0031224//intrinsic component of membrane;GO:0043226//organelle;GO:0043227//membrane-bounded organelle;GO:0043229//intracellular organelle;GO:0043231//intracellular membrane-bound…	GO:0000166//nucleotide binding;GO:0003674//molecular_function;GO:0003824//catalytic activity;GO:0004672//protein kinase activity;GO:0004674//protein serine/threonine kinase activity;GO:0004888//transmembrane signaling receptor activity;GO:0005102//signaling receptor binding;GO:0005488//binding;GO:0005515//protein binding;GO:0005524//ATP binding;GO:0016301//kinase activity;GO:0016740//transferase …	GO:0000003//reproduction;GO:0001558//regulation of cell growth;GO:0003002//regionalization;GO:0003006//developmental process involved in reproduction;GO:0006464//cellular protein modification process;GO:0006468//protein phosphorylation;GO:0006793//phosphorus metabolic process;GO:0006796//phosphate-containing compound metabolic process;GO:0006807//nitrogen compound metabolic process;GO:0006810//tr…
Isoform0004079	1.569	1.935	3.168	3.506	At1g74360	XP_020680524.1 probable LRR receptor-like serine/threonine-protein kinase At1g74360 [Dendrobium catenatum]	-	-	-	-	-	GO:0004672//protein kinase activity;GO:0005515//protein binding;GO:0005524//ATP binding	GO:0006468//protein phosphorylation
Isoform0004087	8.045	6.819	4.39	3.924	PIL15	KAH0452196.1 hypothetical protein IEQ34_019495 [Dendrobium chrysotoxum]	Environmental Information Processing;Organismal Systems	Signal transduction;Environmental adaptation	ko04075//Plant hormone signal transduction;ko04712//Circadian rhythm - plant	K12126;K12126	GO:0005575//cellular_component;GO:0005622//intracellular anatomical structure;GO:0005634//nucleus;GO:0043226//organelle;GO:0043227//membrane-bounded organelle;GO:0043229//intracellular organelle;GO:0043231//intracellular membrane-bounded organelle	GO:0003674//molecular_function;GO:0003676//nucleic acid binding;GO:0003677//DNA binding;GO:0005488//binding;GO:0005515//protein binding;GO:0046983//protein dimerization activity;GO:0097159//organic cyclic compound binding;GO:1901363//heterocyclic compound binding	GO:0006139//nucleobase-containing compound metabolic process;GO:0006351//transcription, DNA-templated;GO:0006355//regulation of transcription, DNA-templated;GO:0006725//cellular aromatic compound metabolic process;GO:0006807//nitrogen compound metabolic process;GO:0008150//biological_process;GO:0008152//metabolic process;GO:0009058//biosynthetic process;GO:0009059//macromolecule biosynthetic proc…
Isoform0004088	0.551	1.222	3.157	3.512	XA21	PKU62056.1 putative LRR receptor-like serine/threonine-protein kinase [Dendrobium catenatum]	-	-	-	-	-	GO:0004413//homoserine kinase activity;GO:0004672//protein kinase activity;GO:0005515//protein binding;GO:0005524//ATP binding	GO:0006468//protein phosphorylation;GO:0009088//threonine biosynthetic process
Isoform0004093	2.409	4.057	4.482	5.598	SPS1	QYS25842.1 sucrose phosphate synthase [Anoectochilus roxburghii]	Metabolism;Metabolism;Metabolism	Global and overview maps;Global and overview maps;Carbohydrate metabolism	ko01100//Metabolic pathways;ko01110//Biosynthesis of secondary metabolites;ko00500//Starch and sucrose metabolism	K00696;K00696;K00696	-	GO:0004373//glycogen (starch) synthase activity;GO:0008194//UDP-glycosyltransferase activity;GO:0009011//starch synthase activity;GO:0016157//sucrose synthase activity;GO:0016757//glycosyltransferase activity;GO:0050307//sucrose-phosphate phosphatase activity	GO:0005978//glycogen biosynthetic process;GO:0005985//sucrose metabolic process;GO:0005986//sucrose biosynthetic process;GO:0009058//biosynthetic process;GO:0010125//mycothiol biosynthetic process;GO:0071793//bacillithiol biosynthetic process
Isoform0004094	25.479	18.476	10.748	8.093	GDCSP	XP_020697317.1 glycine dehydrogenase (decarboxylating), mitochondrial [Dendrobium catenatum]	Metabolism;Metabolism;Metabolism;Metabolism;Metabolism	Global and overview maps;Global and overview maps;Global and overview maps;Carbohydrate metabolism;Amino acid metabolism	ko01100//Metabolic pathways;ko01110//Biosynthesis of secondary metabolites;ko01200//Carbon metabolism;ko00630//Glyoxylate and dicarboxylate metabolism;ko00260//Glycine, serine and threonine metabolism	K00281;K00281;K00281;K00281;K00281	GO:0005575//cellular_component;GO:0005576//extracellular region;GO:0005622//intracellular anatomical structure;GO:0005737//cytoplasm;GO:0005739//mitochondrion;GO:0009507//chloroplast;GO:0009526//plastid envelope;GO:0009532//plastid stroma;GO:0009534//chloroplast thylakoid;GO:0009536//plastid;GO:0009570//chloroplast stroma;GO:0009579//thylakoid;GO:0009941//chloroplast envelope;GO:0031967//organell…	GO:0003674//molecular_function;GO:0003824//catalytic activity;GO:0004375//glycine dehydrogenase (decarboxylating) activity;GO:0004837//tyrosine decarboxylase activity;GO:0016491//oxidoreductase activity;GO:0016638//oxidoreductase activity, acting on the CH-NH2 group of donors;GO:0016642//oxidoreductase activity, acting on the CH-NH2 group of donors, disulfide as acceptor;GO:0016829//lyase activit…	GO:0001505//regulation of neurotransmitter levels;GO:0006082//organic acid metabolic process;GO:0006520//cellular amino acid metabolic process;GO:0006544//glycine metabolic process;GO:0006546//glycine catabolic process;GO:0006807//nitrogen compound metabolic process;GO:0008150//biological_process;GO:0008152//metabolic process;GO:0009056//catabolic process;GO:0009063//cellular amino acid catabolic…
Isoform0004099	1.748	2.49	3.598	3.889	SPT16	KAF8387624.1 hypothetical protein HHK36_026277 [Tetracentron sinense]	-	-	-	-	GO:0019028//viral capsid;GO:0019031//viral envelope	GO:0003677//DNA binding;GO:0003700//DNA-binding transcription factor activity;GO:0005198//structural molecule activity;GO:0005507//copper ion binding;GO:0005540//hyaluronic acid binding	GO:0006355//regulation of transcription, DNA-templated;GO:0007155//cell adhesion;GO:0009306//protein secretion
Isoform0004105	0.456	0.486	0.591	0.922	--	-	-	-	-	-	-	-	-
Isoform0004114	24.173	17.269	9.984	7.735	GDCSP	XP_020697317.1 glycine dehydrogenase (decarboxylating), mitochondrial [Dendrobium catenatum]	Metabolism;Metabolism;Metabolism;Metabolism;Metabolism	Global and overview maps;Global and overview maps;Global and overview maps;Carbohydrate metabolism;Amino acid metabolism	ko01100//Metabolic pathways;ko01110//Biosynthesis of secondary metabolites;ko01200//Carbon metabolism;ko00630//Glyoxylate and dicarboxylate metabolism;ko00260//Glycine, serine and threonine metabolism	K00281;K00281;K00281;K00281;K00281	GO:0005575//cellular_component;GO:0005576//extracellular region;GO:0005622//intracellular anatomical structure;GO:0005737//cytoplasm;GO:0005739//mitochondrion;GO:0009507//chloroplast;GO:0009526//plastid envelope;GO:0009532//plastid stroma;GO:0009534//chloroplast thylakoid;GO:0009536//plastid;GO:0009570//chloroplast stroma;GO:0009579//thylakoid;GO:0009941//chloroplast envelope;GO:0031967//organell…	GO:0003674//molecular_function;GO:0003824//catalytic activity;GO:0004375//glycine dehydrogenase (decarboxylating) activity;GO:0004837//tyrosine decarboxylase activity;GO:0016491//oxidoreductase activity;GO:0016638//oxidoreductase activity, acting on the CH-NH2 group of donors;GO:0016642//oxidoreductase activity, acting on the CH-NH2 group of donors, disulfide as acceptor;GO:0016829//lyase activit…	GO:0001505//regulation of neurotransmitter levels;GO:0006082//organic acid metabolic process;GO:0006520//cellular amino acid metabolic process;GO:0006544//glycine metabolic process;GO:0006546//glycine catabolic process;GO:0006807//nitrogen compound metabolic process;GO:0008150//biological_process;GO:0008152//metabolic process;GO:0009056//catabolic process;GO:0009063//cellular amino acid catabolic…
Isoform0004115	0.415	0.3	0.283	0.18	--	-	-	-	-	-	-	-	-
Isoform0004120	0.139	1.912	3.815	8.345	LKR/SDH	KAH0459858.1 hypothetical protein IEQ34_010521 [Dendrobium chrysotoxum]	Metabolism;Metabolism;Metabolism	Global and overview maps;Global and overview maps;Amino acid metabolism	ko01100//Metabolic pathways;ko01110//Biosynthesis of secondary metabolites;ko00310//Lysine degradation	K14157;K14157;K14157	GO:0005575//cellular_component;GO:0005622//intracellular anatomical structure;GO:0005737//cytoplasm	GO:0003674//molecular_function;GO:0003824//catalytic activity;GO:0004753//saccharopine dehydrogenase activity;GO:0016491//oxidoreductase activity;GO:0016645//oxidoreductase activity, acting on the CH-NH group of donors;GO:0016646//oxidoreductase activity, acting on the CH-NH group of donors, NAD or NADP as acceptor;GO:0047130//saccharopine dehydrogenase (NADP+, L-lysine-forming) activity;GO:00471…	GO:0006082//organic acid metabolic process;GO:0006084//acetyl-CoA metabolic process;GO:0006091//generation of precursor metabolites and energy;GO:0006139//nucleobase-containing compound metabolic process;GO:0006163//purine nucleotide metabolic process;GO:0006520//cellular amino acid metabolic process;GO:0006553//lysine metabolic process;GO:0006554//lysine catabolic process;GO:0006637//acyl-CoA me…
Isoform0004124	18.516	12.322	6.541	5.043	CHLH	KAG0483654.1 hypothetical protein HPP92_011738 [Vanilla planifolia]	Metabolism;Metabolism;Metabolism	Global and overview maps;Global and overview maps;Metabolism of cofactors and vitamins	ko01100//Metabolic pathways;ko01110//Biosynthesis of secondary metabolites;ko00860//Porphyrin metabolism	K03403;K03403;K03403	GO:0005575//cellular_component;GO:0005622//intracellular anatomical structure;GO:0005737//cytoplasm;GO:0005739//mitochondrion;GO:0009507//chloroplast;GO:0009526//plastid envelope;GO:0009528//plastid inner membrane;GO:0009532//plastid stroma;GO:0009536//plastid;GO:0009570//chloroplast stroma;GO:0009706//chloroplast inner membrane;GO:0009941//chloroplast envelope;GO:0010007//magnesium chelatase com…	GO:0000166//nucleotide binding;GO:0003674//molecular_function;GO:0003824//catalytic activity;GO:0005488//binding;GO:0005524//ATP binding;GO:0016851//magnesium chelatase activity;GO:0016874//ligase activity;GO:0017076//purine nucleotide binding;GO:0030554//adenyl nucleotide binding;GO:0032553//ribonucleotide binding;GO:0032555//purine ribonucleotide binding;GO:0032559//adenyl ribonucleotide bindin…	GO:0006725//cellular aromatic compound metabolic process;GO:0006778//porphyrin-containing compound metabolic process;GO:0006779//porphyrin-containing compound biosynthetic process;GO:0006807//nitrogen compound metabolic process;GO:0008150//biological_process;GO:0008152//metabolic process;GO:0009058//biosynthetic process;GO:0009236//cobalamin biosynthetic process;GO:0009987//cellular process;GO:00…
Isoform0004126	0.167	0.13	0.023	0.039	pol	KAH9294221.1 hypothetical protein KI387_040574 [Taxus chinensis]	-	-	-	-	-	GO:0004180//carboxypeptidase activity	GO:0015074//DNA integration
Isoform0004127	1.705	2.59	3.575	2.867	ADCK1	XP_020691817.1 uncharacterized protein LOC110106301 [Dendrobium catenatum]	-	-	-	-	-	GO:0016709//oxidoreductase activity, acting on paired donors, with incorporation or reduction of molecular oxygen, NAD(P)H as one donor, and incorporation of one atom of oxygen	GO:0006744//ubiquinone biosynthetic process
Isoform0004128	3.702	2.476	1.59	1.134	RUK	XP_020673542.1 serine/threonine-protein kinase RUNKEL [Dendrobium catenatum]	-	-	-	-	-	GO:0000166//nucleotide binding;GO:0003674//molecular_function;GO:0003824//catalytic activity;GO:0004672//protein kinase activity;GO:0004674//protein serine/threonine kinase activity;GO:0005488//binding;GO:0005515//protein binding;GO:0005524//ATP binding;GO:0016301//kinase activity;GO:0016740//transferase activity;GO:0016772//transferase activity, transferring phosphorus-containing groups;GO:00167…	GO:0000226//microtubule cytoskeleton organization;GO:0001932//regulation of protein phosphorylation;GO:0006464//cellular protein modification process;GO:0006468//protein phosphorylation;GO:0006793//phosphorus metabolic process;GO:0006796//phosphate-containing compound metabolic process;GO:0006807//nitrogen compound metabolic process;GO:0006996//organelle organization;GO:0007010//cytoskeleton orga…
Isoform0004130	0.211	0.27	0.171	0.051	ndhK	YP_009725568.1 ndhK [Bletilla formosana]	Metabolism;Metabolism	Global and overview maps;Energy metabolism	ko01100//Metabolic pathways;ko00190//Oxidative phosphorylation	K05582;K05582	GO:0005575//cellular_component;GO:0005622//intracellular anatomical structure;GO:0005737//cytoplasm;GO:0009507//chloroplast;GO:0009534//chloroplast thylakoid;GO:0009535//chloroplast thylakoid membrane;GO:0009536//plastid;GO:0009579//thylakoid;GO:0016020//membrane;GO:0030964//NADH dehydrogenase complex;GO:0031976//plastid thylakoid;GO:0031984//organelle subcompartment;GO:0034357//photosynthetic me…	GO:0003674//molecular_function;GO:0003824//catalytic activity;GO:0003954//NADH dehydrogenase activity;GO:0005488//binding;GO:0008137//NADH dehydrogenase (ubiquinone) activity;GO:0008901//ferredoxin hydrogenase activity;GO:0016491//oxidoreductase activity;GO:0016651//oxidoreductase activity, acting on NAD(P)H;GO:0016655//oxidoreductase activity, acting on NAD(P)H, quinone or similar compound as ac…	GO:0008150//biological_process;GO:0008152//metabolic process
Isoform0004144	15.947	9.952	4.989	3.452	CHLH	KAH0468643.1 hypothetical protein IEQ34_001875 [Dendrobium chrysotoxum]	Metabolism;Metabolism;Metabolism	Global and overview maps;Global and overview maps;Metabolism of cofactors and vitamins	ko01100//Metabolic pathways;ko01110//Biosynthesis of secondary metabolites;ko00860//Porphyrin metabolism	K03403;K03403;K03403	GO:0005575//cellular_component;GO:0005622//intracellular anatomical structure;GO:0005737//cytoplasm;GO:0005739//mitochondrion;GO:0009507//chloroplast;GO:0009526//plastid envelope;GO:0009528//plastid inner membrane;GO:0009532//plastid stroma;GO:0009536//plastid;GO:0009570//chloroplast stroma;GO:0009706//chloroplast inner membrane;GO:0009941//chloroplast envelope;GO:0010007//magnesium chelatase com…	GO:0000166//nucleotide binding;GO:0003674//molecular_function;GO:0003824//catalytic activity;GO:0005488//binding;GO:0005524//ATP binding;GO:0016851//magnesium chelatase activity;GO:0016874//ligase activity;GO:0017076//purine nucleotide binding;GO:0030554//adenyl nucleotide binding;GO:0032553//ribonucleotide binding;GO:0032555//purine ribonucleotide binding;GO:0032559//adenyl ribonucleotide bindin…	GO:0006725//cellular aromatic compound metabolic process;GO:0006778//porphyrin-containing compound metabolic process;GO:0006779//porphyrin-containing compound biosynthetic process;GO:0006807//nitrogen compound metabolic process;GO:0008150//biological_process;GO:0008152//metabolic process;GO:0009058//biosynthetic process;GO:0009236//cobalamin biosynthetic process;GO:0009987//cellular process;GO:00…
Isoform0004148	19.369	14.63	8.862	7.213	At1g17220	XP_020677183.1 translation initiation factor IF-2, chloroplastic [Dendrobium catenatum]	-	-	-	-	GO:0005737//cytoplasm	GO:0003743//translation initiation factor activity;GO:0003746//translation elongation factor activity;GO:0003747//translation release factor activity;GO:0003924//GTPase activity;GO:0004781//sulfate adenylyltransferase (ATP) activity;GO:0005524//ATP binding;GO:0005525//GTP binding;GO:0016772//transferase activity, transferring phosphorus-containing groups;GO:0019843//rRNA binding;GO:0043022//ribos…	GO:0000103//sulfate assimilation;GO:0001514//selenocysteine incorporation;GO:0006400//tRNA modification;GO:0006412//translation;GO:0006413//translational initiation;GO:0006414//translational elongation;GO:0006415//translational termination;GO:0006576//cellular biogenic amine metabolic process;GO:0006950//response to stress;GO:0015809//arginine transport;GO:0015819//lysine transport;GO:0015822//or…
Isoform0004156	1.719	2.682	3.078	3.644	APUM2	XP_020695387.1 pumilio homolog 2 [Dendrobium catenatum]	-	-	-	-	-	GO:0003723//RNA binding	-
Isoform0004158	6.635	3.247	1.199	1.052	BCA1	XP_020682098.1 carbonic anhydrase 2 isoform X1 [Dendrobium catenatum]	Metabolism;Metabolism	Global and overview maps;Energy metabolism	ko01100//Metabolic pathways;ko00910//Nitrogen metabolism	K01673;K01673	-	GO:0004089//carbonate dehydratase activity;GO:0008270//zinc ion binding	-
Isoform0004163	33.687	17.76	17.927	12.57	--	KAG9455499.1 hypothetical protein H6P81_000007 [Aristolochia fimbriata]	-	-	-	-	-	-	-
Isoform0004164	0.402	0.3	0.219	0.051	atpA	KAB5511203.1 hypothetical protein DKX38_030128 [Salix brachista]	Metabolism;Metabolism;Metabolism	Global and overview maps;Energy metabolism;Energy metabolism	ko01100//Metabolic pathways;ko00195//Photosynthesis;ko00190//Oxidative phosphorylation	K02111;K02111;K02111	GO:0000275//mitochondrial proton-transporting ATP synthase complex, catalytic sector F(1);GO:0005575//cellular_component;GO:0005622//intracellular anatomical structure;GO:0005737//cytoplasm;GO:0009288//bacterial-type flagellum;GO:0009507//chloroplast;GO:0009534//chloroplast thylakoid;GO:0009535//chloroplast thylakoid membrane;GO:0009536//plastid;GO:0009579//thylakoid;GO:0016020//membrane;GO:00164…	GO:0000166//nucleotide binding;GO:0003674//molecular_function;GO:0003824//catalytic activity;GO:0004386//helicase activity;GO:0005215//transporter activity;GO:0005488//binding;GO:0005524//ATP binding;GO:0008186//ATP-dependent activity, acting on RNA;GO:0008324//cation transmembrane transporter activity;GO:0008553//P-type proton-exporting transporter activity;GO:0015075//ion transmembrane transpor…	GO:0001539//cilium or flagellum-dependent cell motility;GO:0006139//nucleobase-containing compound metabolic process;GO:0006163//purine nucleotide metabolic process;GO:0006164//purine nucleotide biosynthetic process;GO:0006353//DNA-templated transcription, termination;GO:0006725//cellular aromatic compound metabolic process;GO:0006753//nucleoside phosphate metabolic process;GO:0006754//ATP biosyn…
Isoform0004166	5.655	2.87	1.398	1.383	--	XP_020697024.1 uncharacterized protein LOC110110061 isoform X2 [Dendrobium catenatum]	-	-	-	-	GO:0016020//membrane	-	-
Isoform0004170	8.879	5.035	3.331	2.533	glmM	XP_020683368.1 uncharacterized protein LOC110100273 [Dendrobium catenatum]	-	-	-	-	-	GO:0000287//magnesium ion binding;GO:0003674//molecular_function;GO:0003824//catalytic activity;GO:0004614//phosphoglucomutase activity;GO:0004615//phosphomannomutase activity;GO:0005488//binding;GO:0008966//phosphoglucosamine mutase activity;GO:0016853//isomerase activity;GO:0016866//intramolecular transferase activity;GO:0016868//intramolecular transferase activity, phosphotransferases;GO:00431…	GO:0000271//polysaccharide biosynthetic process;GO:0005975//carbohydrate metabolic process;GO:0005976//polysaccharide metabolic process;GO:0006082//organic acid metabolic process;GO:0006139//nucleobase-containing compound metabolic process;GO:0006629//lipid metabolic process;GO:0006725//cellular aromatic compound metabolic process;GO:0006807//nitrogen compound metabolic process;GO:0008150//biolog…
Isoform0004177	0.862	1.93	2.136	1.705	PSY1R	XP_028552684.1 tyrosine-sulfated glycopeptide receptor 1-like [Dendrobium catenatum]	-	-	-	-	GO:0005575//cellular_component;GO:0005886//plasma membrane;GO:0016020//membrane;GO:0016021//integral component of membrane;GO:0031224//intrinsic component of membrane;GO:0071944//cell periphery	GO:0000166//nucleotide binding;GO:0001653//peptide receptor activity;GO:0003674//molecular_function;GO:0003824//catalytic activity;GO:0004672//protein kinase activity;GO:0004674//protein serine/threonine kinase activity;GO:0004888//transmembrane signaling receptor activity;GO:0005488//binding;GO:0005515//protein binding;GO:0005524//ATP binding;GO:0016301//kinase activity;GO:0016740//transferase a…	GO:0000902//cell morphogenesis;GO:0006464//cellular protein modification process;GO:0006468//protein phosphorylation;GO:0006793//phosphorus metabolic process;GO:0006796//phosphate-containing compound metabolic process;GO:0006807//nitrogen compound metabolic process;GO:0006885//regulation of pH;GO:0007154//cell communication;GO:0007165//signal transduction;GO:0008150//biological_process;GO:0008152…
Isoform0004180	4.055	3.238	1.91	2.346	--	XP_028553011.1 AT-hook motif nuclear-localized protein 11 isoform X1 [Dendrobium catenatum]	-	-	-	-	GO:0005737//cytoplasm;GO:0016020//membrane	GO:0003677//DNA binding;GO:0003977//UDP-N-acetylglucosamine diphosphorylase activity;GO:0008780//acyl-[acyl-carrier-protein]-UDP-N-acetylglucosamine O-acyltransferase activity;GO:0016410//N-acyltransferase activity;GO:0019134//glucosamine-1-phosphate N-acetyltransferase activity	GO:0009103//lipopolysaccharide biosynthetic process;GO:0009245//lipid A biosynthetic process;GO:0009252//peptidoglycan biosynthetic process
Isoform0004182	0.037	1.937	4.198	3.005	RLP46	XP_043630071.1 receptor-like protein 46 [Erigeron canadensis]	-	-	-	-	-	GO:0005515//protein binding	-
Isoform0004183	1.232	1.79	2.419	2.554	PRAF1	KAG0495372.1 hypothetical protein HPP92_000063 [Vanilla planifolia]	-	-	-	-	GO:0005737//cytoplasm;GO:0005876//spindle microtubule;GO:0042729//DASH complex	GO:0004813//alanine-tRNA ligase activity;GO:0046872//metal ion binding	GO:0006419//alanyl-tRNA aminoacylation;GO:0008608//attachment of spindle microtubules to kinetochore
Isoform0004190	0.684	0.734	0.303	0.489	GgCAS1	VVA33504.1 PREDICTED: reverse mRNAase [Prunus dulcis]	Metabolism;Metabolism;Metabolism	Global and overview maps;Global and overview maps;Lipid metabolism	ko01100//Metabolic pathways;ko01110//Biosynthesis of secondary metabolites;ko00100//Steroid biosynthesis	K01853;K01853;K01853	-	-	-
Isoform0004203	26.968	19.817	12.513	10.073	GDCSP	XP_020697317.1 glycine dehydrogenase (decarboxylating), mitochondrial [Dendrobium catenatum]	Metabolism;Metabolism;Metabolism;Metabolism;Metabolism	Global and overview maps;Global and overview maps;Global and overview maps;Carbohydrate metabolism;Amino acid metabolism	ko01100//Metabolic pathways;ko01110//Biosynthesis of secondary metabolites;ko01200//Carbon metabolism;ko00630//Glyoxylate and dicarboxylate metabolism;ko00260//Glycine, serine and threonine metabolism	K00281;K00281;K00281;K00281;K00281	GO:0005575//cellular_component;GO:0005576//extracellular region;GO:0005622//intracellular anatomical structure;GO:0005737//cytoplasm;GO:0005739//mitochondrion;GO:0009507//chloroplast;GO:0009526//plastid envelope;GO:0009532//plastid stroma;GO:0009534//chloroplast thylakoid;GO:0009536//plastid;GO:0009570//chloroplast stroma;GO:0009579//thylakoid;GO:0009941//chloroplast envelope;GO:0031967//organell…	GO:0003674//molecular_function;GO:0003824//catalytic activity;GO:0004375//glycine dehydrogenase (decarboxylating) activity;GO:0004837//tyrosine decarboxylase activity;GO:0016491//oxidoreductase activity;GO:0016638//oxidoreductase activity, acting on the CH-NH2 group of donors;GO:0016642//oxidoreductase activity, acting on the CH-NH2 group of donors, disulfide as acceptor;GO:0016829//lyase activit…	GO:0001505//regulation of neurotransmitter levels;GO:0006082//organic acid metabolic process;GO:0006520//cellular amino acid metabolic process;GO:0006544//glycine metabolic process;GO:0006546//glycine catabolic process;GO:0006807//nitrogen compound metabolic process;GO:0008150//biological_process;GO:0008152//metabolic process;GO:0009056//catabolic process;GO:0009063//cellular amino acid catabolic…
Isoform0004207	1.329	0.861	0.663	0.64	NAAT1	KAH0467017.1 hypothetical protein IEQ34_004255 [Dendrobium chrysotoxum]	Metabolism;Metabolism;Metabolism;Metabolism;Metabolism;Metabolism;Metabolism;Metabolism;Metabolism	Global and overview maps;Global and overview maps;Amino acid metabolism;Amino acid metabolism;Amino acid metabolism;Biosynthesis of other secondary metabolites;Amino acid metabolism;Metabolism of cofactors and vitamins;Biosynthesis of other secondary metabolites	ko01100//Metabolic pathways;ko01110//Biosynthesis of secondary metabolites;ko00270//Cysteine and methionine metabolism;ko00350//Tyrosine metabolism;ko00400//Phenylalanine, tyrosine and tryptophan biosynthesis;ko00960//Tropane, piperidine and pyridine alkaloid biosynthesis;ko00360//Phenylalanine metabolism;ko00130//Ubiquinone and other terpenoid-quinone biosynthesis;ko00950//Isoquinoline alkaloid …	K00815;K00815;K00815;K00815;K00815;K00815;K00815;K00815;K00815	GO:0005737//cytoplasm	GO:0003824//catalytic activity;GO:0004400//histidinol-phosphate transaminase activity;GO:0004838//L-tyrosine:2-oxoglutarate aminotransferase activity;GO:0009016//succinyldiaminopimelate transaminase activity;GO:0030170//pyridoxal phosphate binding;GO:0047688//aspartate 4-decarboxylase activity;GO:0048472//threonine-phosphate decarboxylase activity	GO:0000105//histidine biosynthetic process;GO:0006531//aspartate metabolic process;GO:0006559//L-phenylalanine catabolic process;GO:0006572//tyrosine catabolic process;GO:0009058//biosynthetic process;GO:0009236//cobalamin biosynthetic process;GO:0019877//diaminopimelate biosynthetic process;GO:0042398//cellular modified amino acid biosynthetic process
Isoform0004212	1.28	7.362	13.134	12.904	At3g47110	PKU62056.1 putative LRR receptor-like serine/threonine-protein kinase [Dendrobium catenatum]	-	-	-	-	-	GO:0003674//molecular_function;GO:0004413//homoserine kinase activity;GO:0004672//protein kinase activity;GO:0005515//protein binding;GO:0005524//ATP binding	GO:0006468//protein phosphorylation;GO:0009088//threonine biosynthetic process;GO:0009306//protein secretion
Isoform0004214	1.048	2.371	5.731	6.369	MIK2	PKA52125.1 putative LRR receptor-like serine/threonine-protein kinase [Apostasia shenzhenica]	-	-	-	-	-	GO:0004672//protein kinase activity;GO:0004853//uroporphyrinogen decarboxylase activity;GO:0005515//protein binding;GO:0005524//ATP binding	GO:0006468//protein phosphorylation;GO:0006779//porphyrin-containing compound biosynthetic process
Isoform0004219	1.401	4.407	6.229	5.111	PUB42	XP_020675852.1 U-box domain-containing protein 44 [Dendrobium catenatum]	-	-	-	-	-	GO:0003674//molecular_function;GO:0003824//catalytic activity;GO:0004842//ubiquitin-protein transferase activity;GO:0005515//protein binding;GO:0016740//transferase activity;GO:0019787//ubiquitin-like protein transferase activity;GO:0140096//catalytic activity, acting on a protein	GO:0006464//cellular protein modification process;GO:0006807//nitrogen compound metabolic process;GO:0008150//biological_process;GO:0008152//metabolic process;GO:0009987//cellular process;GO:0016567//protein ubiquitination;GO:0019538//protein metabolic process;GO:0032446//protein modification by small protein conjugation;GO:0036211//protein modification process;GO:0043170//macromolecule metabolic…
Isoform0004222	7.066	10.628	17.699	21.656	ACO3	XP_020691420.1 aconitate hydratase, cytoplasmic [Dendrobium catenatum]	Metabolism;Metabolism;Metabolism;Metabolism;Metabolism;Metabolism;Metabolism	Global and overview maps;Global and overview maps;Global and overview maps;Global and overview maps;Carbohydrate metabolism;Carbohydrate metabolism;Global and overview maps	ko01100//Metabolic pathways;ko01110//Biosynthesis of secondary metabolites;ko01200//Carbon metabolism;ko01230//Biosynthesis of amino acids;ko00630//Glyoxylate and dicarboxylate metabolism;ko00020//Citrate cycle (TCA cycle);ko01210//2-Oxocarboxylic acid metabolism	K01681;K01681;K01681;K01681;K01681;K01681;K01681	GO:0009316//3-isopropylmalate dehydratase complex	GO:0003861//3-isopropylmalate dehydratase activity;GO:0003994//aconitate hydratase activity;GO:0004409//homoaconitate hydratase activity;GO:0047456//2-methylisocitrate dehydratase activity	GO:0006099//tricarboxylic acid cycle;GO:0009085//lysine biosynthetic process;GO:0009098//leucine biosynthetic process;GO:0019629//propionate catabolic process, 2-methylcitrate cycle
Isoform0004225	0.125	0.059	0.03	0.026	rps4	QXO05669.1 ribosomal protein S4 [Zeuxine flava]	Genetic Information Processing	Translation	ko03010//Ribosome	K02986	GO:0000314//organellar small ribosomal subunit;GO:0022627//cytosolic small ribosomal subunit	GO:0003723//RNA binding;GO:0003735//structural constituent of ribosome;GO:0005515//protein binding;GO:0019843//rRNA binding	GO:0006412//translation
Isoform0004232	1.041	1.954	2.384	2.635	ACA10	PKU79708.1 Calcium-transporting ATPase 1, plasma membrane-type [Dendrobium catenatum]	-	-	-	-	GO:0005575//cellular_component;GO:0005622//intracellular anatomical structure;GO:0005886//plasma membrane;GO:0005887//integral component of plasma membrane;GO:0016020//membrane;GO:0016021//integral component of membrane;GO:0031004//potassium ion-transporting ATPase complex;GO:0031224//intrinsic component of membrane;GO:0031226//intrinsic component of plasma membrane;GO:0043226//organelle;GO:00432…	GO:0000166//nucleotide binding;GO:0003674//molecular_function;GO:0003824//catalytic activity;GO:0005215//transporter activity;GO:0005375//copper ion transmembrane transporter activity;GO:0005388//P-type calcium transporter activity;GO:0005488//binding;GO:0005515//protein binding;GO:0005516//calmodulin binding;GO:0005524//ATP binding;GO:0008324//cation transmembrane transporter activity;GO:0008556…	GO:0006545//glycine biosynthetic process;GO:0006564//L-serine biosynthetic process;GO:0006810//transport;GO:0006811//ion transport;GO:0006812//cation transport;GO:0006813//potassium ion transport;GO:0006816//calcium ion transport;GO:0006825//copper ion transport;GO:0008150//biological_process;GO:0008152//metabolic process;GO:0015691//cadmium ion transport;GO:0015693//magnesium ion transport;GO:00…
Isoform0004235	0.786	0.847	1.364	2.276	TOC132	KAH0455691.1 hypothetical protein IEQ34_015723 [Dendrobium chrysotoxum]	-	-	-	-	GO:0005737//cytoplasm	GO:0003924//GTPase activity;GO:0004842//ubiquitin-protein transferase activity;GO:0005525//GTP binding;GO:0019843//rRNA binding;GO:0043022//ribosome binding	GO:0006400//tRNA modification;GO:0006412//translation;GO:0016567//protein ubiquitination;GO:0042254//ribosome biogenesis
Isoform0004241	33.419	23.32	13.189	10.628	At1g17220	XP_020677183.1 translation initiation factor IF-2, chloroplastic [Dendrobium catenatum]	-	-	-	-	GO:0005737//cytoplasm	GO:0003743//translation initiation factor activity;GO:0003746//translation elongation factor activity;GO:0003747//translation release factor activity;GO:0003924//GTPase activity;GO:0004781//sulfate adenylyltransferase (ATP) activity;GO:0005524//ATP binding;GO:0005525//GTP binding;GO:0016772//transferase activity, transferring phosphorus-containing groups;GO:0019843//rRNA binding;GO:0043022//ribos…	GO:0000103//sulfate assimilation;GO:0001514//selenocysteine incorporation;GO:0006400//tRNA modification;GO:0006412//translation;GO:0006413//translational initiation;GO:0006414//translational elongation;GO:0006415//translational termination;GO:0006576//cellular biogenic amine metabolic process;GO:0006950//response to stress;GO:0015809//arginine transport;GO:0015819//lysine transport;GO:0015822//or…
Isoform0004243	3.098	2.952	1.491	1.79	PATROL1	KAH0469346.1 hypothetical protein IEQ34_000904 [Dendrobium chrysotoxum]	-	-	-	-	-	-	-
[truncated: 4,703 more rows]
